# Supplementary material for: An epigenome-wide view of osteoarthritis in primary tissues
Source: Am J Hum Genet. 2022 Jun 8;109(7):1255–71. doi: 10.1016/j.ajhg.2022.05.010 (PMC9300761; doi:10.1016/j.ajhg.2022.05.010)
Supplement: Data S1. Table S1–S13 [file mmc2.xlsx]

## Sheet: Table_S1_sampl
Table S1. Overview of patient characteristics per tissue
data	n	sex	age	seqbatch
lg OA cartilage samples	98 of 98	56F, 42M	range:38-88, mean:69.6, sd:9.72	seqbatch1:12;seqbatch2:12,seqbatch3:74
hg OA cartilage samples	90 of 98	52F, 38M	range:38-88, mean:69.19, sd:9.81	seqbatch1:11;seqbatch2:11,seqbatch3:68
synovium samples	78 of 98	49F, 29M	range:38-82, mean:69.51, sd:9.64	seqbatch2:11seqbatch3:67
			data: Tissue type to which sample information refers n: Number of patient for which samples are available. In total, samples across 98 patients were available. sex: Patient sex distribution age: Range, mean and standard deviation of patient age seqbach: Distribution of sequencing batches

## Sheet: Table_S2_dmp
Table S2.Methylation sites with differential methylation levels between high-grade and low-grade osteoarthritis cartilage (p < 1.24x10-7).
mSite	beta	beta_se	pvalue	beta_repl	beta_repl_se	pvalue_repl	gene	gene_location	is_replicated
cg26853371	-0.934484	0.0579281	2.6867e-26	-0.788855	0.201496	0.00288174			TRUE
cg26247168	-2.32491	0.144427	3.04734e-26				TRIM29	Body	NA
cg13777984	1.61908	0.106676	9.44528e-25	0.893926	0.246785	0.00439805	ENOX1	Body	TRUE
cg09320210	-1.51947	0.103968	8.14132e-24	-0.881903	0.26241	0.00490071	NHEJ1	Body	TRUE
cg08986840	-1.27552	0.08772	1.08357e-23	-0.62393	0.223274	0.0162823			TRUE
cg03485669	0.986939	0.0689757	2.67393e-23	0.337135	0.171104	0.0742243	DLC1	Body	FALSE
cg12427317	-1.23121	0.0864048	3.36891e-23	-0.858622	0.360594	0.0343909	RAI14	Body	TRUE
cg20061378	-1.18451	0.0832755	3.72066e-23	-0.827457	0.265142	0.0105698			TRUE
cg23745444	-0.947661	0.0670017	5.09323e-23	-0.544943	0.178832	0.00675057			TRUE
cg07493562	-0.855835	0.0607297	6.22936e-23	-0.582826	0.231949	0.0254217	WWOX	Body	TRUE
cg00418071	-0.790193	0.056523	9.70112e-23						NA
cg06534752	1.11594	0.0806489	1.70726e-22	0.475152	0.156037	0.0177291	C20orf117	Body	TRUE
cg10728473	-0.804821	0.0584455	2.22301e-22	-0.764549	0.162228	0.000435009			TRUE
cg02767093	-0.653111	0.0475953	2.69309e-22	-0.562394	0.150883	0.00263383	STK24	Body	TRUE
cg24249648	-1.07248	0.0785102	3.44356e-22	-0.842524	0.174274	0.000367404	RSPH3	Body	TRUE
cg24680415	-1.2877	0.0947017	4.42794e-22	-1.20451	0.344348	0.00604134			TRUE
cg11586930	-1.03756	0.0772075	8.35833e-22	-0.988829	0.229137	0.00295839			TRUE
cg02934719	-0.878676	0.0654521	8.83807e-22	-0.619451	0.162768	0.0048659	TK2	3'UTR	TRUE
cg25336900	0.794213	0.0594361	1.13496e-21				SEMA3F	Body	NA
cg01400750	-1.28779	0.096503	1.21993e-21	-1.02607	0.302199	0.00493135	ANAPC10	Body	TRUE
cg05543520	0.741358	0.0558526	1.62403e-21	0.402118	0.101991	0.00440732	LRIG1	Body	TRUE
cg18810022	-1.12031	0.0846527	1.90317e-21	-0.769627	0.187928	0.00142422			TRUE
cg07982740	-0.689396	0.0522414	2.2173e-21	-0.764251	0.139421	6.80241e-05	WFDC3	Body	TRUE
cg00865429	-0.982894	0.0748408	2.86342e-21	-0.707418	0.18113	0.00215873	CLNK	Body	TRUE
cg02158392	-1.02783	0.0784023	3.14847e-21	-0.691267	0.170526	0.00131754	AFAP1L2	Body	TRUE
cg02832512	-1.20782	0.0921748	3.22746e-21	-0.899617	0.233008	0.00214347	FLJ22536	Body	TRUE
cg06401643	-1.13445	0.0866147	3.30661e-21	-1.02753	0.296788	0.00475852	PC	5'UTR	TRUE
cg17165848	-1.28685	0.0983991	3.58304e-21	-1.0618	0.234944	0.000372324	WIPF1	5'UTR	TRUE
cg08515811	-1.40193	0.107266	3.70268e-21	-1.17235	0.289213	0.00237743	TBC1D16	Body	TRUE
cg20390052	-1.2555	0.0960696	3.71921e-21	-1.00979	0.292986	0.0107096			TRUE
cg26752576	-1.47069	0.112779	4.17015e-21	-1.03543	0.52479	0.0660863			FALSE
cg00509007	-0.82309	0.0631529	4.29287e-21	-0.72046	0.174878	0.00155342	CTSD;HCCA2	Body;Body	TRUE
cg04658679	1.00692	0.0773672	4.62851e-21	0.652071	0.175432	0.00271335			TRUE
cg03821121	-1.01258	0.0778741	4.85861e-21	-0.834458	0.230497	0.00717007	MICAL2	5'UTR	TRUE
cg24767423	-1.00822	0.0778742	6.1036e-21	-0.786207	0.292081	0.0198236	PXDN	Body	TRUE
cg06547285	-0.696599	0.0539419	6.97841e-21	-0.574959	0.120725	0.00182104	FAM113B	3'UTR	TRUE
cg21328082	-1.08723	0.0843991	7.94692e-21	-0.781758	0.209464	0.00222944	TREM1	TSS200	TRUE
cg20223392	-1.33211	0.103696	9.19398e-21						NA
cg18023771	-0.858817	0.0668887	9.45399e-21	-0.587592	0.214582	0.0136634	OSBPL3	Body	TRUE
cg05607079	-1.11824	0.0870961	9.46836e-21	-1.17155	0.313528	0.00422084			TRUE
cg21746120	0.703255	0.0549513	1.12106e-20	0.349267	0.0842923	0.00183516	LRP5	Body	TRUE
cg08067983	-1.40562	0.109988	1.20708e-20	-0.968933	0.294929	0.00632096	ANKRD10	Body	TRUE
cg04189326	-0.633709	0.0498136	1.53164e-20	-0.64585	0.188495	0.0103258	CDC42BPB	Body	TRUE
cg04503570	-0.727156	0.0572628	1.68316e-20	-0.599122	0.17375	0.00848176	ITPKB	Body	TRUE
cg24604417	-1.10878	0.0874796	1.85638e-20	-0.959911	0.29211	0.0114282	PARP8	Body	TRUE
cg27050407	-1.43186	0.113177	2.04132e-20				FAM65B	Body	NA
cg14986890	-1.47219	0.116367	2.0441e-20	-1.15864	0.265626	0.000757965	RARRES1	Body	TRUE
cg17878320	0.87698	0.0693215	2.04695e-20	0.570914	0.168135	0.00382224			TRUE
cg07807757	-0.879381	0.069532	2.07897e-20	-0.647345	0.135764	0.000399671			TRUE
cg09244312	-1.24321	0.0983207	2.10255e-20	-0.943929	0.217776	0.00295033			TRUE
cg09800500	-1.35139	0.106961	2.19051e-20	-1.29235	0.357404	0.00539162	BCAT1	Body	TRUE
cg25388715	-1.21559	0.0962172	2.19591e-20	-0.808855	0.279429	0.0161804	CASP7	Body	TRUE
cg08764599	-0.563914	0.0446578	2.25415e-20	-0.575869	0.211035	0.022815			TRUE
cg17567602	-1.30955	0.104037	2.65797e-20	-0.822659	0.235228	0.00366511	UXS1	Body	TRUE
cg00160583	0.724488	0.0576193	2.81194e-20	0.28836	0.0855303	0.00971635	COL16A1	Body	TRUE
cg27492584	-0.822359	0.0654211	2.85244e-20						NA
cg15799109	-1.10306	0.0878502	3.02254e-20				SMAD3	Body,5'UTR	NA
cg11630392	-0.901639	0.0720296	3.543e-20				GPR171;MED12L	1stExon,5'UTR;Body	NA
cg04261496	-1.00059	0.0800615	3.84488e-20	-0.809434	0.232944	0.00570224	FOXK1	Body	TRUE
cg16152753	-1.17726	0.0942299	3.91311e-20	-1.00268	0.270842	0.00457193			TRUE
cg10598503	-0.926042	0.0741404	3.96418e-20						NA
cg01591152	-1.0697	0.0858572	4.51274e-20				TRIM29	Body	NA
cg26972614	0.715687	0.0575041	4.76475e-20	0.103689	0.0359582	0.0121205	IL18BP	5'UTR,TSS200,1stExon	TRUE
cg05075308	-1.07089	0.0860653	4.82509e-20	-0.870314	0.225051	0.00558479	IRF2	Body	TRUE
cg26647771	-1.12756	0.0906853	5.00959e-20	-1.06207	0.280626	0.00339247	NPR3	Body	TRUE
cg05467828	-0.924376	0.0743449	5.01176e-20	-0.960019	0.242216	0.00499895			TRUE
cg16174609	-1.10013	0.0885297	5.15703e-20	-0.856626	0.328229	0.0219612	R3HDML	TSS200	TRUE
cg07588216	-1.0034	0.080749	5.16783e-20	-0.972824	0.273846	0.00513312	ENTPD6	Body	TRUE
cg10981439	-0.977589	0.0786753	5.18021e-20	-0.99057	0.226935	0.000628025	TREM1	5'UTR,1stExon	TRUE
cg17411016	-0.505892	0.0407278	5.27338e-20	-0.434787	0.107295	0.0018428			TRUE
cg00355019	-1.75283	0.141208	5.45642e-20	-1.6019	0.437028	0.00610108	TRIM29	Body	TRUE
cg18880986	-0.59891	0.0482758	5.61759e-20				FBXL18	Body	NA
cg14741870	-0.878719	0.0708945	5.88579e-20	-0.701958	0.199765	0.00909629	TRIM26	5'UTR	TRUE
cg08521995	-0.806913	0.0651543	6.137e-20	-0.676386	0.181721	0.00274642	ANK1	Body	TRUE
cg17115419	-0.769291	0.0622521	6.86219e-20	-0.805025	0.229599	0.0088933			TRUE
cg14801864	-0.823706	0.066692	7.05752e-20	-0.658704	0.163615	0.00120313	BFSP1	TSS1500	TRUE
cg23247337	-0.744554	0.0602909	7.10286e-20	-0.825742	0.205928	0.00376283	HRH1	TSS1500	TRUE
cg07248223	-0.920864	0.0746212	7.36788e-20				CCR7	Body	NA
cg08780166	-1.09083	0.0885885	8.24064e-20	-0.782199	0.225747	0.00306122	SLC8A1	Body	TRUE
cg21182108	-1.08046	0.0877681	8.34748e-20	-0.858627	0.262784	0.010774	ANKS6	Body	TRUE
cg07183691	-0.824912	0.0670272	8.46184e-20	-0.612583	0.181747	0.0056987	PRDM15	Body	TRUE
cg25619461	-0.548612	0.0445772	8.46638e-20	-0.378277	0.118258	0.00874095			TRUE
cg04926881	-1.1846	0.0963306	8.81409e-20	-0.823456	0.221285	0.00265823			TRUE
cg19646759	-1.09796	0.0893768	9.29072e-20	-0.997755	0.271352	0.00661284	FLVCR2	3'UTR	TRUE
cg06639923	-0.626296	0.0510365	9.80869e-20	-0.489881	0.127949	0.00588764	FBXL18	Body	TRUE
cg14534803	-0.631576	0.0514932	1.00691e-19	-0.698768	0.131508	0.000423143	NAV2	Body	TRUE
cg09179691	-0.749035	0.0611071	1.03863e-19	-0.730597	0.181722	0.00205894	DLGAP4	Body,5'UTR	TRUE
cg14342235	-0.734103	0.0599534	1.09712e-19				ELOVL5	5'UTR	NA
cg12192282	-1.17459	0.0959923	1.13537e-19	-0.945849	0.2176	0.000666616			TRUE
cg24425972	-0.608966	0.0498388	1.22162e-19	-0.537314	0.164021	0.0118758	GJB2	5'UTR	TRUE
cg01510278	-0.92072	0.0753829	1.24623e-19						NA
cg23400222	0.738308	0.060475	1.27469e-19	0.294358	0.142425	0.0597			FALSE
cg03278514	-2.04284	0.167484	1.33574e-19	-1.58909	0.433422	0.00381627			TRUE
cg20417128	-0.523774	0.0429426	1.33671e-19	-0.300529	0.0720645	0.00175883	PXDN	Body	TRUE
cg04880253	0.580899	0.0476735	1.40581e-19	0.179	0.0888474	0.0746677	VANGL1	Body	FALSE
cg19303524	-0.975875	0.0801471	1.4589e-19	-0.996848	0.244342	0.00160433	GRIP1	Body	TRUE
cg26510500	-0.755268	0.0620639	1.50104e-19	-0.524782	0.161173	0.00698593	LOXL3	Body	TRUE
cg13175830	1.20094	0.098702	1.51276e-19	0.653137	0.16924	0.00191604	FGFR2	TSS200,5'UTR,TSS1500	TRUE
cg07168060	-0.505732	0.0415963	1.57213e-19	-0.522601	0.153	0.00907263	SH3PXD2A	Body	TRUE
cg06360604	-1.01947	0.0840313	1.75216e-19	-0.781635	0.223667	0.00843458	CAPZB	Body	TRUE
cg08565003	-1.08497	0.0896429	1.97582e-19	-0.940634	0.213083	0.00275275	ZCCHC14	Body	TRUE
cg01519261	-1.15074	0.0952373	2.15158e-19	-1.24601	0.290467	0.00105984	RUNX1	5'UTR,1stExon	TRUE
cg00530825	-1.1429	0.0946793	2.25762e-19	-1.05103	0.3097	0.0037461			TRUE
cg05249460	-1.306	0.108194	2.26104e-19	-0.880818	0.296812	0.0124398	UBE2G1	3'UTR	TRUE
cg04191427	1.11364	0.0923142	2.33119e-19	0.542328	0.202181	0.0222624	RPTOR	Body	TRUE
cg14016418	-0.705048	0.0585537	2.562e-19	-0.474126	0.149016	0.00705907			TRUE
cg15437231	-0.62687	0.052065	2.5716e-19	-0.456293	0.126869	0.00608903	TBC1D15	Body	TRUE
cg23902076	-1.1108	0.092386	2.75705e-19	-0.8407	0.253947	0.0101828	ASAP2	Body	TRUE
cg19348484	-0.959544	0.0798785	2.88614e-19	-0.885308	0.21127	0.00160753	FURIN	5'UTR	TRUE
cg13648550	-0.802954	0.066877	2.96085e-19	-0.612118	0.271666	0.0416402	MOBKL2B	Body	TRUE
cg20127496	-0.775181	0.0645805	2.9995e-19						NA
cg14784820	-1.08192	0.0901589	3.03939e-19	-0.926652	0.23991	0.00401447	DYSF	Body	TRUE
cg22112035	-0.838759	0.0698968	3.04216e-19	-0.561919	0.274241	0.0581493	ANO1	Body	FALSE
cg15993281	-0.864493	0.072079	3.12303e-19						NA
cg06880930	-0.867836	0.0724119	3.2426e-19				CPNE2	Body	NA
cg25426867	1.07617	0.0898221	3.29131e-19	0.542833	0.115688	0.000400761	MIR938;SVIL	TSS1500;5'UTR	TRUE
cg12740037	-0.782254	0.0653023	3.32156e-19	-0.445055	0.260804	0.108515	FLJ42289	TSS1500	FALSE
cg08010619	0.659626	0.0550836	3.37703e-19	0.468458	0.0720277	1.97369e-05	SWAP70	Body	TRUE
cg21614303	1.11596	0.093288	3.55862e-19	0.667856	0.192053	0.00815474	PITX1	Body	TRUE
cg16596317	-1.66662	0.139415	3.68124e-19	-1.1727	0.341529	0.00728351			TRUE
cg11637968	-1.15256	0.0964909	3.83216e-19	-0.966634	0.203971	0.000746455	FNIP2	Body	TRUE
cg26348803	0.65496	0.0548667	3.95476e-19				PPP1R12B	Body	NA
cg04246167	-0.864753	0.0725231	4.18413e-19	-0.839954	0.212481	0.00183254	C3orf67	5'UTR	TRUE
cg06093152	0.95733	0.080319	4.26788e-19	0.406808	0.109137	0.00415787			TRUE
cg17765387	-0.834536	0.070138	4.6534e-19	-1.00808	0.232654	0.00130699	FBXW8	Body	TRUE
cg16330359	-1.1778	0.0990103	4.70774e-19						NA
cg12002139	-0.836206	0.0703	4.72551e-19	-1.02175	0.212755	0.000478056	SYNJ2	Body	TRUE
cg23591955	-0.599021	0.0503706	4.77617e-19	-0.504817	0.147168	0.0048256			TRUE
cg17633300	-0.697613	0.0586806	4.85646e-19	-0.715402	0.174198	0.00253673	ERGIC1	Body	TRUE
cg03388266	-0.932188	0.0784383	4.93764e-19	-1.00667	0.267322	0.00253673	TRPM8	Body	TRUE
cg16293669	-0.807527	0.0679656	4.99903e-19	-0.805677	0.232011	0.0054956	ANKH	Body	TRUE
cg13971030	1.02179	0.0860015	5.00655e-19	0.50365	0.141992	0.00535516	SLC1A2	Body	TRUE
cg14325112	-1.21895	0.102677	5.20794e-19	-1.10256	0.264835	0.00206276	GLIS3	Body	TRUE
cg16509336	-1.12226	0.0945511	5.25756e-19	-0.7362	0.216693	0.00525575	POLR3A	Body	TRUE
cg12079115	-0.623021	0.0525514	5.57435e-19						NA
cg04362790	-1.25037	0.105538	5.76097e-19	-1.0874	0.323751	0.00405191			TRUE
cg00013804	-1.11448	0.0940959	5.84731e-19	-0.99137	0.258492	0.00554982	ASAP2	Body	TRUE
cg01751584	-1.0561	0.0891895	5.92208e-19	-0.948773	0.251968	0.00601575	LOC286359	TSS1500	TRUE
cg07447769	-0.754581	0.0637293	5.93801e-19	-0.864961	0.159756	0.000131728			TRUE
cg04783450	-0.705728	0.0596074	5.95827e-19						NA
cg13655250	-0.663793	0.0560747	6.007e-19				RAPGEF1	Body	NA
cg10435609	-1.14146	0.096445	6.06499e-19	-0.99585	0.278591	0.00793354	MGC27382	Body	TRUE
cg16651768	-1.1042	0.0933125	6.11501e-19	-0.910563	0.269075	0.00829528			TRUE
cg15837531	-0.642816	0.0543591	6.32544e-19	-0.535305	0.16888	0.0103085	STX8	Body	TRUE
cg06001734	-1.00842	0.0853663	6.66698e-19				ACYP2	Body	NA
cg22021794	-0.925066	0.0783193	6.70582e-19	-0.904011	0.241796	0.0066527			TRUE
cg03507593	-0.800689	0.0677943	6.7315e-19	-0.535969	0.230446	0.0495396	NCOR2	Body	TRUE
cg01959421	0.988562	0.0837513	6.93302e-19	0.59905	0.139779	0.00203662	CYP26B1	Body	TRUE
cg04804139	-0.825489	0.0699537	7.02243e-19	-0.734296	0.139388	0.000135025	NCOR2	Body	TRUE
cg04198075	-0.559658	0.0474294	7.04272e-19	-0.515406	0.154487	0.00619262	DIP2C	Body	TRUE
cg02484352	-0.813662	0.0689897	7.21819e-19	-0.774538	0.187232	0.00149278	PDLIM4	Body	TRUE
cg13905238	-0.841179	0.0713332	7.27055e-19	-0.873459	0.217916	0.00138088			TRUE
cg16479476	-0.796912	0.0675807	7.27789e-19	-0.926235	0.122945	4.116e-06			TRUE
cg27179693	-0.591451	0.0502152	7.70879e-19	-0.603274	0.160533	0.00276515	GRIK4	TSS1500	TRUE
cg04658357	-0.831556	0.0706323	7.88267e-19	-0.717004	0.254237	0.0193866	SLC5A10	Body	TRUE
cg01678309	0.592453	0.0503344	7.97219e-19				CORO2B	Body	NA
cg11220043	-1.00771	0.0856206	7.99992e-19	-0.99995	0.198731	0.000344955			TRUE
cg13401658	-1.2335	0.104955	8.58768e-19	-0.96687	0.292617	0.0105585			TRUE
cg17408637	0.513581	0.0437188	8.78175e-19	0.365172	0.0942058	0.00179915	LMO2	Body	TRUE
cg04733951	-0.916988	0.0780662	8.82192e-19	-0.734967	0.263382	0.0210674	PRKCA	Body	TRUE
cg26764198	-0.471209	0.040124	8.91362e-19	-0.474273	0.161512	0.0173191	ZCCHC14	Body	TRUE
cg02920600	-1.27835	0.108861	8.94576e-19	-0.920162	0.236037	0.00161075	DGKI	Body	TRUE
cg15928106	-1.17154	0.0997967	9.08579e-19	-0.944611	0.275599	0.00395216	FLJ43663	Body	TRUE
cg14578866	-1.56646	0.133486	9.24836e-19	-0.861721	0.37585	0.0369975	PXDN	Body	TRUE
cg15581944	-1.28066	0.109138	9.27988e-19	-1.27435	0.279784	0.000751996			TRUE
cg14523804	1.01151	0.086226	9.41172e-19	0.684276	0.2119	0.00530555			TRUE
cg26736232	-1.21725	0.103828	9.70403e-19	-1.04583	0.310068	0.0085424	SCT	TSS1500	TRUE
cg26579713	-1.15807	0.0988114	9.85445e-19	-0.978321	0.273177	0.00570066	IGDCC4	Body	TRUE
cg17722435	-1.02502	0.0874924	1.00401e-18	-0.719262	0.208939	0.00674342			TRUE
cg21484515	1.1024	0.0941459	1.03033e-18	0.601277	0.122613	0.000658676	SPG20	TSS200	TRUE
cg05234552	-0.667562	0.0570456	1.06207e-18	-0.577905	0.126929	0.000340554			TRUE
cg02329670	-0.493374	0.04217	1.07378e-18				MIR195;MIR497	TSS1500;TSS200	NA
cg20436086	0.956164	0.0817889	1.11535e-18	0.700299	0.199614	0.00456962	COL13A1	Body	TRUE
cg18291422	-0.796777	0.068165	1.1233e-18	-0.56266	0.184462	0.00902607			TRUE
cg13761419	1.21311	0.103811	1.13854e-18	0.46426	0.0969927	0.000234382			TRUE
cg02030542	0.703645	0.0602548	1.17721e-18	0.279322	0.0949468	0.020009	VAC14	Body	TRUE
cg26228280	0.860265	0.0736783	1.18655e-18	0.489901	0.115198	0.00182479	VPS13D	Body	TRUE
cg21665747	0.706052	0.0605861	1.30343e-18						NA
cg14720274	-1.07864	0.092615	1.3437e-18	-1.03472	0.259785	0.0052196	RORA	Body	TRUE
cg26605914	-0.801896	0.0689146	1.40412e-18	-0.752221	0.197106	0.00338587	SKI	Body	TRUE
cg17980404	-0.74127	0.0637213	1.42239e-18	-0.454545	0.186306	0.0284164	IGFBP4	Body	TRUE
cg00832644	-0.633698	0.054502	1.45851e-18	-0.503092	0.142437	0.0022277	C1orf111	3'UTR	TRUE
cg01117339	-0.948967	0.0816208	1.46186e-18	-0.625982	0.169342	0.0030044			TRUE
cg16360668	-0.713872	0.0614152	1.47943e-18	-0.804483	0.215904	0.00448286	IFFO2	Body	TRUE
cg07243202	-0.850424	0.0731888	1.50532e-18	-0.522916	0.168692	0.00774425			TRUE
cg08780218	-0.85566	0.0736586	1.52477e-18	-0.892544	0.220152	0.00119777			TRUE
cg20961782	-0.584823	0.0503459	1.52773e-18	-0.520589	0.20897	0.0262989	PRELP	Body	TRUE
cg04165508	-1.03752	0.0893269	1.5358e-18						NA
cg14205864	-0.822579	0.0708835	1.60336e-18	-0.557653	0.120887	0.000399618	PCID2	Body	TRUE
cg08529267	-0.488352	0.0421499	1.7345e-18	-0.434731	0.187263	0.031803	ACOX3	Body	TRUE
cg21244322	-1.18166	0.102051	1.78624e-18	-0.911272	0.248366	0.00627244	DAPK2	Body	TRUE
cg07895576	-0.854164	0.0738182	1.8472e-18	-0.934774	0.211525	0.00196502	PPARG	Body	TRUE
cg18421360	0.59256	0.0512337	1.88954e-18	0.502432	0.104481	0.000428691	GPR98	Body	TRUE
cg21945949	0.949159	0.0821327	1.96636e-18	0.526767	0.165834	0.0125504	HSPC159	Body	TRUE
cg02100497	0.599806	0.0519073	1.97523e-18	0.238092	0.103307	0.0368106	DAPK1	Body	TRUE
cg22618337	-1.06096	0.0918476	2.00933e-18	-0.819049	0.23396	0.00875661	C10orf81	TSS1500	TRUE
cg00581595	-1.00422	0.0869886	2.06941e-18	-0.720846	0.210082	0.00451755	NDRG4	Body	TRUE
cg09643398	-0.686373	0.0594963	2.13999e-18	-0.699117	0.157455	0.00109552	BCL6	5'UTR,TSS200	TRUE
cg09415485	-0.754475	0.0654257	2.18229e-18	-0.749345	0.204429	0.00389952	CDH13	Body	TRUE
cg21175685	-0.825193	0.0715882	2.22741e-18				COL8A1;MIR548G	5'UTR;Body	NA
cg10377510	-0.535528	0.0464657	2.24356e-18						NA
cg05973398	-0.763753	0.0663384	2.36312e-18	-0.747033	0.202854	0.00254002	RUNX1	Body	TRUE
cg18700744	-1.04483	0.0907534	2.36507e-18	-1.08311	0.234734	0.000481802	NAA25	Body	TRUE
cg15025379	-0.672075	0.0583816	2.37542e-18						NA
cg15812586	-1.01941	0.0885733	2.4009e-18	-0.947312	0.25448	0.00198724			TRUE
cg05753046	-0.971138	0.0845663	2.67485e-18	-0.953992	0.195593	0.00147096	NDUFS8	Body	TRUE
cg03511282	-0.539856	0.0470135	2.68345e-18	-0.595477	0.181234	0.00903797	NTAN1	Body	TRUE
cg06043820	-1.80076	0.156861	2.71788e-18	-1.47077	0.391388	0.00573382	ZNF592	Body	TRUE
cg01894366	0.960352	0.0836955	2.78342e-18	0.536741	0.0687747	1.85417e-06			TRUE
cg14905466	-1.2492	0.108934	2.86656e-18	-0.763785	0.234659	0.00834834	SGK1	TSS200,Body	TRUE
cg07669776	-0.752347	0.0656706	3.00394e-18	-0.757546	0.208006	0.00206286	COL4A2	Body	TRUE
cg19575909	-1.09129	0.0953074	3.08386e-18	-1.09096	0.273963	0.00415427	LRRC28	Body	TRUE
cg22729539	-1.06869	0.0933783	3.15539e-18	-0.747109	0.235865	0.00967684	MLXIP	Body	TRUE
cg18160691	0.577802	0.0505092	3.2263e-18	0.338516	0.187608	0.0957124	LRP5	Body	FALSE
cg20806676	1.14142	0.0998378	3.3213e-18	0.605244	0.170752	0.00362924	GABBR1	Body	TRUE
cg03478610	-1.4741	0.128938	3.32203e-18	-1.10688	0.339925	0.0115531	PPP2R3A	5'UTR	TRUE
cg22840650	1.20769	0.105637	3.32419e-18	0.481582	0.177519	0.0278846	UBTD1	Body	TRUE
cg00853687	-0.920221	0.0805195	3.38052e-18	-0.339608	0.253189	0.206077			FALSE
cg21617903	-0.568057	0.0497412	3.50155e-18	-0.572925	0.140277	0.002714	VGLL4	3'UTR	TRUE
cg02575483	-0.550793	0.0482374	3.52941e-18				DCBLD1	Body	NA
cg10658307	0.77928	0.0682683	3.58123e-18	0.338128	0.123237	0.0157065			TRUE
cg02770724	-1.36851	0.119914	3.61871e-18	-1.00096	0.266588	0.0029011	STX1A	Body	TRUE
cg14011845	0.966138	0.0847567	3.833e-18	0.689142	0.215761	0.0064854	TBX4	TSS200	TRUE
cg09225489	-0.534335	0.0468933	3.90295e-18	-0.285556	0.189739	0.149765	PRKCZ	Body	FALSE
cg00648955	-0.442643	0.0388513	3.92658e-18	-0.349478	0.0990236	0.0048815	EHD3	TSS1500	TRUE
cg20839205	0.779198	0.0684091	3.97716e-18				ATOH8	Body	NA
cg25309493	-1.02058	0.0896584	4.10311e-18	-1.09659	0.250565	0.00184067	NGEF	5'UTR	TRUE
cg10234693	-1.14369	0.100515	4.18373e-18	-0.775458	0.215665	0.0036543			TRUE
cg19356629	-0.646236	0.0568044	4.21649e-18	-0.531885	0.176957	0.017084			TRUE
cg11241750	-0.482478	0.0424131	4.23129e-18	-0.621002	0.162026	0.00355829	GRAMD3	TSS1500	TRUE
cg22304285	-0.388987	0.0342361	4.48685e-18	-0.367122	0.13068	0.0135859	CHADL	Body	TRUE
cg06761220	-0.915477	0.0805767	4.49328e-18						NA
cg18690368	0.707496	0.0622765	4.51264e-18				WIPF3	Body	NA
cg13638282	-0.869783	0.0765691	4.53376e-18	-0.684887	0.178735	0.00340386			TRUE
cg11812233	1.06945	0.0941875	4.63008e-18	0.495361	0.127697	0.00312366	LYPD1	Body	TRUE
cg07759042	-1.03099	0.0908661	4.7946e-18	-0.701121	0.247724	0.012938	NFATC1	Body,5'UTR	TRUE
cg13126206	-0.919955	0.0810799	4.79497e-18	-0.609179	0.181481	0.00603072			TRUE
cg14284257	-0.804083	0.0708801	4.83585e-18				PON2	Body	NA
cg06191571	-0.92061	0.0811607	4.86126e-18				RPL21P44	TSS1500	NA
cg01446731	-0.979712	0.08639	4.91291e-18	-0.808851	0.279073	0.0113406	ARNT2	Body	TRUE
cg04915566	-1.44351	0.127326	4.98607e-18	-1.5543	0.373234	0.0014227	RUNX1	5'UTR,1stExon	TRUE
cg02564302	-0.825924	0.0729354	5.27041e-18	-0.963142	0.190338	0.000373428	DCBLD2	Body	TRUE
cg09941713	0.942946	0.0833054	5.38175e-18	0.669733	0.182446	0.00413161	CHD7	Body	TRUE
cg27591920	-0.82996	0.0733533	5.48789e-18	-0.804847	0.229239	0.00690546	BCL2L11	Body	TRUE
cg11546777	0.883113	0.0780631	5.52859e-18	0.520698	0.12788	0.00138038	PLXDC2	Body	TRUE
cg27109912	-1.15041	0.101704	5.56235e-18						NA
cg03221073	-1.00784	0.0891034	5.57424e-18	-0.745406	0.229715	0.00624646	HMCN1;MIR548F1	Body;Body	TRUE
cg26325867	-0.499899	0.0442118	5.66908e-18	-0.443298	0.110509	0.00154812			TRUE
cg11969813	-0.907151	0.0802394	5.70203e-18	-0.99855	0.196918	0.000174131	P4HB	Body	TRUE
cg20952257	-0.567252	0.0501807	5.73551e-18	-0.322908	0.121436	0.0220647			TRUE
cg27588356	-1.10172	0.0974766	5.77806e-18	-0.965459	0.228081	0.00266737	MAP3K4	Body	TRUE
cg06544239	-0.623384	0.0551665	5.83719e-18	-0.604811	0.195348	0.0119845	GNA12	Body	TRUE
cg26207245	0.952155	0.0843097	6.00165e-18	0.620133	0.180465	0.0031428	FMNL2	Body	TRUE
cg06568490	0.536401	0.0475594	6.39722e-18	0.308289	0.136905	0.0431071	HDAC11	Body	TRUE
cg27143664	-0.727626	0.0645604	6.62107e-18	-0.715449	0.253934	0.0185812	C14orf38	Body	TRUE
cg25769732	-0.562101	0.0499506	7.12904e-18	-0.410626	0.131272	0.00578142	TGFBR3	Body	TRUE
cg02283151	-0.633489	0.0563138	7.2472e-18	-0.616337	0.152897	0.00230125	HHIPL1	TSS1500	TRUE
cg00362569	-0.918352	0.0816777	7.42439e-18				EVC	Body	NA
cg07554046	0.622286	0.0553493	7.44691e-18	0.386723	0.104386	0.00468197			TRUE
cg08667600	1.33427	0.118706	7.53421e-18	0.778351	0.198116	0.00247989	RBMS3	Body	TRUE
cg01878963	-0.777203	0.0691785	7.70963e-18	-0.835805	0.204472	0.00168717			TRUE
cg26371501	-0.97846	0.0871146	7.80538e-18	-0.642215	0.215445	0.0128367			TRUE
cg12512771	-1.17344	0.104494	7.87647e-18	-1.23878	0.310937	0.00145851			TRUE
cg11411509	0.77764	0.0692554	7.9151e-18	0.480345	0.146359	0.00657231	COL11A2	Body	TRUE
cg19995899	-1.01639	0.0906104	8.31156e-18	-0.946576	0.252496	0.00663355	FN1	Body	TRUE
cg14815361	-0.988521	0.0881493	8.41707e-18	-0.912267	0.302806	0.0136093			TRUE
cg20660011	-0.761782	0.0679377	8.46105e-18	-0.678025	0.237257	0.0156139	TNNI2	TSS1500	TRUE
cg02663352	-1.09041	0.0972491	8.47503e-18	-0.823904	0.239445	0.00562735	CD44	Body	TRUE
cg23708211	0.844431	0.0753242	8.54571e-18	0.204547	0.0740286	0.0204424	ELAC1	3'UTR	TRUE
cg14513448	-0.389026	0.0347113	8.6613e-18	-0.275871	0.124342	0.0406886			TRUE
cg20975733	-0.883912	0.0788769	8.70774e-18	-0.827381	0.197372	0.00220218	AGBL1	Body	TRUE
cg10149296	-0.83977	0.0750082	9.10685e-18	-0.673323	0.184639	0.00456819			TRUE
cg16728539	-0.739477	0.0660642	9.20107e-18	-0.773513	0.198031	0.00506768	CACNA1C	Body	TRUE
cg07921759	-0.600827	0.053697	9.36295e-18	-0.714023	0.198994	0.00496601	SAMD4A	Body	TRUE
cg03663556	-1.245	0.111278	9.40269e-18	-0.834858	0.335984	0.030657			TRUE
cg01213645	-1.06465	0.0952106	9.65513e-18	-1.03951	0.237521	0.0024501	HECW1	Body	TRUE
cg00233633	-0.451042	0.0403599	9.92816e-18	-0.427348	0.131484	0.00650963	CPVL	Body	TRUE
cg15123499	-0.531153	0.0475494	1.01395e-17	-0.486957	0.168813	0.0140155	DIP2C	Body	TRUE
cg06381455	0.505564	0.0452618	1.01741e-17				KIAA0195	Body	NA
cg16474118	-0.900075	0.0805865	1.02048e-17	-0.892781	0.206952	0.00158292			TRUE
cg06271067	-1.01196	0.0906165	1.02715e-17				CUL3	Body	NA
cg15554023	0.640963	0.0573963	1.02809e-17	0.420751	0.0728152	0.000106946			TRUE
cg09362047	-1.15866	0.103807	1.05345e-17	-0.9531	0.272475	0.00807238			TRUE
cg22803510	-0.900786	0.0807125	1.05879e-17	-0.357679	0.160896	0.0425749	FNBP1L	3'UTR,Body	TRUE
cg10264529	0.653836	0.0585994	1.07102e-17	0.356656	0.135394	0.0245615	PCK2	TSS1500	TRUE
cg01930947	-0.776123	0.0696132	1.11136e-17	-0.726067	0.223047	0.00422912	C1orf111	Body	TRUE
cg14454796	-1.13137	0.101488	1.11705e-17	-0.636626	0.362761	0.0954599	MTERFD2;SNED1	Body;3'UTR	FALSE
cg10168494	-0.965217	0.0866644	1.16819e-17	-0.740598	0.207056	0.00684071			TRUE
cg09767588	0.704356	0.0632483	1.17347e-17	0.432847	0.13801	0.00871159			TRUE
cg10079131	-0.692582	0.0622071	1.18797e-17	-0.544323	0.256468	0.0546215	DEAF1	Body	FALSE
cg07612300	-0.544818	0.0489447	1.19905e-17				MTERFD2;SNED1	Body;3'UTR	NA
cg26422981	-0.653061	0.0586972	1.22697e-17	-0.553587	0.19185	0.0134897	NRP2	Body	TRUE
cg17418085	-0.745321	0.0669965	1.23297e-17	-0.535429	0.158401	0.00764811	LAPTM5	Body	TRUE
cg04706229	-0.634538	0.0570941	1.29162e-17	-0.575041	0.174164	0.0123323	C14orf183	Body	TRUE
cg03893872	0.550011	0.0494998	1.30567e-17	0.310719	0.0929432	0.00513684	HHAT	TSS1500,1stExon,5'UTR	TRUE
cg26978064	-0.948554	0.0853831	1.31686e-17	-0.717426	0.284181	0.0238093			TRUE
cg06799735	-0.511062	0.0460111	1.3283e-17	-0.373624	0.0953078	0.00245397	AHNAK2	Body	TRUE
cg16738646	-0.88233	0.0794413	1.33215e-17				SLC2A1	Body	NA
cg13858900	-0.800269	0.0721635	1.43282e-17	-0.67507	0.166521	0.00128692			TRUE
cg06699491	-0.661515	0.059655	1.43674e-17	-0.456914	0.197057	0.0406983	GLI2	Body	TRUE
cg05560728	-0.653807	0.0589717	1.45045e-17	-0.273322	0.215936	0.234738	BCL6B	TSS1500	FALSE
cg02480320	-0.943356	0.0851552	1.50553e-17						NA
cg16409259	0.703765	0.0635398	1.51926e-17	0.593865	0.152268	0.00176839	LRP5	Body	TRUE
cg19029214	-0.851972	0.0769431	1.5403e-17				CAPN2	5'UTR,1stExon	NA
cg23729763	-0.634549	0.0573139	1.54876e-17	-0.46021	0.10959	0.00142716	APLP2	Body	TRUE
cg03068346	-1.10566	0.0999079	1.58042e-17				PFKP	Body	NA
cg07274716	1.54626	0.13976	1.60119e-17	0.494369	0.200765	0.039312	PITX1	3'UTR	TRUE
cg02049833	-1.28009	0.115743	1.62835e-17	-1.18567	0.263622	0.000553998			TRUE
cg22950831	-1.23028	0.111244	1.63212e-17						NA
cg09127607	0.728755	0.0658981	1.63501e-17	0.317868	0.144787	0.0555413	MYPN	Body	FALSE
cg12534147	-0.841084	0.0760567	1.63621e-17	-0.933585	0.239626	0.00163367			TRUE
cg02338840	-0.940875	0.0851061	1.65963e-17	-0.919512	0.263115	0.00961066			TRUE
cg10755723	0.660433	0.05974	1.66104e-17	0.434596	0.111583	0.00384023	C3orf59	Body	TRUE
cg21376454	-1.12399	0.10172	1.69869e-17	-0.657104	0.232844	0.0130524	ERN1	Body	TRUE
cg15129183	-0.864342	0.0782471	1.72491e-17	-0.819499	0.231569	0.00570125	LOC257358	Body	TRUE
cg27252776	-0.765117	0.0693035	1.77144e-17	-0.646175	0.175418	0.00683792	ITGB5	Body	TRUE
cg21794419	-0.882498	0.0799366	1.77243e-17	-0.745252	0.224478	0.00516928	B3GNT5;MCF2L2	5'UTR;Body	TRUE
cg05875421	-0.697118	0.0631823	1.82267e-17	-0.527586	0.179016	0.0121121	GPR68	5'UTR	TRUE
cg22110896	1.29802	0.117656	1.83138e-17	0.661261	0.242017	0.0265644	TBX4	TSS1500	TRUE
cg27281690	0.576139	0.052277	1.9235e-17	0.41049	0.100002	0.00219312	RNF144A	Body	TRUE
cg14189441	-0.893615	0.0811033	1.94541e-17	-0.766134	0.157681	0.000410093			TRUE
cg16522412	1.12507	0.102142	1.97513e-17	0.53722	0.13115	0.00156075			TRUE
cg09963814	0.585948	0.0532155	2.0079e-17	0.440112	0.146885	0.0076772	CMIP	Body	TRUE
cg16047279	-0.895636	0.0813761	2.04904e-17				CCR7	Body	NA
cg04277993	-0.554043	0.0503616	2.09191e-17	-0.58963	0.167626	0.00571543	MAEA	Body	TRUE
cg05468458	-0.912793	0.0829897	2.11375e-17	-0.847741	0.24185	0.00758413			TRUE
cg23890469	0.786113	0.0715062	2.16172e-17	0.393486	0.10363	0.00489134	MMRN2	Body	TRUE
cg26379705	-1.0237	0.0931178	2.16232e-17	-0.405907	0.299403	0.191866			FALSE
cg07992500	0.997831	0.0908573	2.26849e-17	0.622901	0.270864	0.0359273	CDC42EP3	5'UTR	TRUE
cg04754652	-0.922033	0.0839573	2.27078e-17	-0.784565	0.28978	0.0186326	GPR171;MED12L	TSS200;Body	TRUE
cg14576805	-1.05044	0.0956823	2.30738e-17	-0.722656	0.254999	0.0200442			TRUE
cg05635923	1.32317	0.120542	2.32361e-17	0.955735	0.23487	0.000998635	SPG20	TSS200	TRUE
cg13989834	-0.654866	0.0596759	2.35465e-17	-0.529253	0.147354	0.00401653	UCK1	3'UTR	TRUE
cg26534847	-0.636113	0.0579808	2.38118e-17	-0.704486	0.213057	0.0108382	BPI	TSS200	TRUE
cg27351239	0.610336	0.0556494	2.41779e-17	0.388674	0.0880752	0.000992807	DAAM2	5'UTR	TRUE
cg04299274	-0.631189	0.0575621	2.44056e-17	-0.524825	0.180467	0.0136778	KSR1	TSS1500	TRUE
cg08945340	-0.588744	0.0536978	2.45432e-17	-0.467566	0.135259	0.0051182			TRUE
cg09764474	-0.794416	0.0724605	2.46069e-17	-0.653667	0.222409	0.0109345			TRUE
cg06040925	-1.24907	0.11398	2.51117e-17	-0.849681	0.278393	0.0118937	MFSD9	3'UTR	TRUE
cg05581878	-1.4927	0.136278	2.56966e-17	-1.13706	0.307001	0.00191902			TRUE
cg27613998	0.764454	0.0698555	2.68195e-17	0.58539	0.177323	0.00590249	CDC42EP3	5'UTR	TRUE
cg17738521	-0.941941	0.0861671	2.82145e-17	-0.836901	0.242197	0.00319066	HIVEP2	5'UTR	TRUE
cg22399111	-1.02946	0.0942966	2.99988e-17	-0.540872	0.281431	0.0748184			FALSE
cg26689186	-1.04171	0.0954256	3.0105e-17	-1.07656	0.226385	0.00143801	BBS9	Body	TRUE
cg01860805	-1.06122	0.0972792	3.10867e-17	-1.12299	0.322382	0.00548175	TRIM41	Body	TRUE
cg06634596	-0.863569	0.0791704	3.12548e-17	-0.674155	0.220266	0.00935994	OSBPL3	Body	TRUE
cg14230280	-0.649627	0.0595744	3.16951e-17				PTGES	Body	NA
cg16716752	0.586973	0.0538292	3.17103e-17				COL11A2	Body	NA
cg16280667	-0.844901	0.0774912	3.18701e-17	-0.765938	0.263487	0.0133627	CXCR5	5'UTR,1stExon	TRUE
cg11938718	-0.481151	0.0441411	3.22702e-17	-0.528456	0.119327	0.000926782	HPCAL1	5'UTR	TRUE
cg19987354	1.21	0.111058	3.29803e-17	0.495848	0.18203	0.0166302	SYNE2	5'UTR	TRUE
cg16434674	-1.52104	0.139621	3.31435e-17	-1.45804	0.406038	0.00379407	CLIP1	Body	TRUE
cg11051139	-0.773166	0.0709803	3.33405e-17	-0.769636	0.149632	0.000272815	KRT80	Body	TRUE
cg13030790	-1.04888	0.0963047	3.35491e-17	-1.10062	0.258217	0.000851928	RUNX1	5'UTR,1stExon	TRUE
cg07002540	-1.07159	0.0983915	3.35741e-17	-0.848654	0.263546	0.00741957	KCMF1	3'UTR	TRUE
cg23903301	-0.825913	0.075867	3.42635e-17	-0.873894	0.178811	0.000205643	CD59	5'UTR,TSS200	TRUE
cg27018309	-0.603487	0.0554399	3.43968e-17	-0.543638	0.205476	0.02595	PMM2	3'UTR	TRUE
cg02349866	-0.680013	0.0624842	3.47626e-17				AP3S2	Body	NA
cg10063575	-0.74802	0.0687467	3.50875e-17	-0.868162	0.244516	0.00359096	AMHR2	Body	TRUE
cg22888181	-0.617045	0.0567452	3.61369e-17	-0.68106	0.104211	1.41708e-05	ITPRIP	5'UTR	TRUE
cg27640064	-0.919546	0.0845913	3.66842e-17	-0.644221	0.173807	0.00449705	FOXK1	Body	TRUE
cg22068093	0.622252	0.0572656	3.73824e-17	0.282552	0.0792336	0.00632682			TRUE
cg16248287	0.65125	0.0599668	3.83413e-17	0.537003	0.153652	0.00808168	C10orf140	Body	TRUE
cg07714812	1.12517	0.103612	3.84499e-17	0.613359	0.187932	0.0122327	GMDS	Body	TRUE
cg22373770	-0.827321	0.0762074	3.90067e-17	-0.810356	0.242137	0.00472956			TRUE
cg04046364	-0.46193	0.0425671	3.97466e-17	-0.573311	0.135396	0.0014805	AVIL	TSS1500	TRUE
cg22110158	-0.60895	0.0561208	3.99355e-17	-0.656325	0.161397	0.00370979	ST14	Body	TRUE
cg04150762	-0.513468	0.0473264	4.01451e-17	-0.563083	0.15231	0.00272254			TRUE
cg13609694	-0.778463	0.0717936	4.12682e-17	-0.426624	0.297257	0.169419			FALSE
cg18707191	1.08969	0.100619	4.36705e-17				RBP1	Body	NA
cg20080282	0.503345	0.0464814	4.38518e-17	0.12965	0.0746225	0.114582	CUL5	Body	FALSE
cg26955580	-0.581278	0.0536818	4.39912e-17	0.030239	0.222194	0.893283			FALSE
cg06932535	-1.01845	0.0941294	4.56446e-17	-0.574635	0.223738	0.0200378			TRUE
cg08791395	0.99209	0.0917262	4.64098e-17	0.296177	0.108679	0.0185741	MIR153-2;PTPRN2	TSS1500;Body	TRUE
cg11978634	-0.707077	0.0653895	4.69079e-17	-0.538234	0.129813	0.00162676	ENOX1	Body	TRUE
cg16348668	-1.25108	0.115714	4.72017e-17	-0.976857	0.230495	0.00211329	HDAC4	Body	TRUE
cg08241401	-0.79636	0.0736733	4.77133e-17						NA
cg21198586	-0.471655	0.0436365	4.78385e-17	-0.439535	0.116221	0.00250838	TEAD1	Body	TRUE
cg01923775	-0.866304	0.0801732	4.85283e-17				PALLD	Body	NA
cg15476396	-0.655815	0.0607199	4.95309e-17	-0.652463	0.18204	0.00538116			TRUE
cg01708377	-0.847548	0.0784803	4.97794e-17	-0.740875	0.163811	0.00122811	GMDS	Body	TRUE
cg22918434	-0.910651	0.08434	5.02332e-17	-0.831481	0.207836	0.00108983			TRUE
cg25581222	-0.918245	0.0850494	5.0401e-17				CSNK1G1	Body	NA
cg20745910	-1.536	0.142333	5.15142e-17				FHOD3	Body	NA
cg12493761	0.869773	0.0806613	5.34379e-17	0.416988	0.155466	0.0209926			TRUE
cg25414537	-0.55041	0.0510565	5.40412e-17				GAB2	Body	NA
cg13788625	-0.60417	0.0560509	5.43832e-17	-0.446501	0.136509	0.00973676			TRUE
cg12273284	-0.831574	0.0771509	5.4481e-17	-0.498958	0.187949	0.016107	CAMK1D	Body	TRUE
cg13257421	0.80488	0.0746913	5.50606e-17	0.466087	0.148861	0.011528	TAF1B	Body	TRUE
cg25226226	0.640282	0.0594305	5.56451e-17				NGFR	3'UTR	NA
cg02632314	-0.765338	0.0710529	5.61877e-17	-0.634106	0.185634	0.00325738	ELF1	5'UTR,1stExon	TRUE
cg21470704	0.60978	0.0566265	5.69022e-17	0.564318	0.115821	0.00046205			TRUE
cg09905635	0.483894	0.0449523	5.78509e-17	0.197491	0.0656483	0.00956015	TNS3	5'UTR	TRUE
cg00245885	-0.752428	0.0699497	5.98543e-17	-0.758867	0.115348	1.23113e-05	H2AFY	Body	TRUE
cg09040552	-1.29981	0.120845	6.00195e-17	-0.9297	0.268656	0.00848138	FN1	Body	TRUE
cg20125920	0.975473	0.090695	6.0157e-17	0.991495	0.247306	0.00202251	C10orf140	Body	TRUE
cg20820107	-0.639373	0.0594918	6.23437e-17	-0.519831	0.13957	0.00266606	TNFRSF8	5'UTR,Body	TRUE
cg24114813	-0.566126	0.0527005	6.36853e-17	-0.405995	0.125484	0.00988329			TRUE
cg13282252	-0.647443	0.0602786	6.40887e-17	-0.767296	0.173773	0.00219263	LPP	Body	TRUE
cg13952483	0.999937	0.0931333	6.52648e-17	0.382252	0.159269	0.0337829	DISP1	1stExon,5'UTR	TRUE
cg03845363	-0.752473	0.0701384	6.76206e-17	-0.75271	0.199763	0.00395505	TOM1L2	Body	TRUE
cg09802818	-0.625186	0.0582762	6.7744e-17	-0.717207	0.166816	0.000669796	LOC283404	TSS200	TRUE
cg21683390	-0.765248	0.0713492	6.85028e-17	-0.658008	0.177387	0.0029921	C18orf1	5'UTR	TRUE
cg13257498	0.905571	0.0844453	6.8991e-17	0.257822	0.18125	0.17717			FALSE
cg13751927	-0.83869	0.0782098	6.90341e-17	-0.3569	0.27859	0.228006	F2RL3	Body	FALSE
cg05643339	0.623707	0.0581632	6.90965e-17	0.411701	0.134189	0.00667444	TNN	TSS1500	TRUE
cg16874185	-0.667851	0.0622881	6.95252e-17				GDPD5	5'UTR	NA
cg17799563	-0.58083	0.0541907	7.0641e-17				DDA1	Body	NA
cg07974833	-0.707767	0.0660605	7.19773e-17	-0.557918	0.160514	0.00498697	ADAMTS3	Body	TRUE
cg16598679	-0.6549	0.0611727	7.45607e-17	-0.692299	0.175977	0.00164579			TRUE
cg08623810	-0.773291	0.0722528	7.55859e-17	-0.71727	0.194446	0.00541231	NRXN2	Body	TRUE
cg00101629	-0.959423	0.0896775	7.69003e-17	-0.664648	0.234929	0.0144094	KIAA1026	Body	TRUE
cg14587213	-0.411335	0.038467	7.87134e-17				FAM20C	Body	NA
cg18234606	0.944892	0.0883845	7.95636e-17	0.545707	0.121552	0.000895425	THBS1	Body	TRUE
cg22046201	-0.744271	0.0696365	8.05159e-17	-0.815179	0.200396	0.00113058			TRUE
cg27128311	-0.657115	0.0614821	8.05296e-17	-0.746613	0.137987	8.62747e-05			TRUE
cg09406856	0.605448	0.0566548	8.09778e-17				LRIG1	Body	NA
cg07546360	-0.480703	0.0449886	8.15402e-17	-0.487739	0.112114	0.00293981	LOC400931	Body	TRUE
cg17015522	-0.596797	0.0558583	8.18548e-17	-0.542307	0.165216	0.00509905	C1QTNF1	3'UTR	TRUE
cg20938708	-0.985613	0.092266	8.25014e-17	-0.919932	0.222584	0.00275507	SAP30BP	Body	TRUE
cg12059540	0.650503	0.0609008	8.28389e-17				CSGALNACT1	5'UTR,Body	NA
cg11028052	0.768571	0.07199	8.47424e-17	0.198073	0.0924345	0.0652223	KIAA1199	5'UTR	FALSE
cg12965095	-1.10837	0.103818	8.47457e-17	-0.975166	0.256303	0.00357476	ARRDC2	Body	TRUE
cg22992279	0.693469	0.0649598	8.50073e-17	0.456043	0.159782	0.0208785	RBPJ	Body	TRUE
cg09251317	-0.393326	0.0368456	8.51448e-17	-0.412923	0.116558	0.0029853			TRUE
cg10078898	0.552094	0.0517282	8.58828e-17	0.377291	0.0790602	0.000370467	NDRG2	Body	TRUE
cg11464297	-0.981328	0.0919553	8.63264e-17	-0.794262	0.22823	0.0040019			TRUE
cg15835664	-0.593142	0.0556093	8.84245e-17	-0.670505	0.168035	0.00200387			TRUE
cg15754752	1.15643	0.108447	8.9436e-17	0.868997	0.167033	0.000300562	SPG20	TSS200	TRUE
cg19117047	0.839801	0.0787849	9.10632e-17	0.623777	0.159558	0.00331534			TRUE
cg23870587	0.445817	0.0418241	9.10936e-17	0.149882	0.0816477	0.0821358	TTC7B	Body	FALSE
cg15867307	-0.527407	0.0494811	9.1324e-17	-0.447634	0.167239	0.0208138			TRUE
cg19464524	-0.494683	0.0464293	9.29998e-17	-0.279642	0.108602	0.0185591	CPEB3	Body	TRUE
cg10280007	0.883009	0.0828892	9.36718e-17				FGFR2	Body	NA
cg23590389	-1.08542	0.10191	9.45306e-17	-0.953347	0.323471	0.0138118			TRUE
cg19837174	-0.456357	0.0428496	9.4757e-17	-0.289244	0.123055	0.0297191			TRUE
cg18282388	-0.67381	0.0633049	9.73825e-17	-0.801221	0.205826	0.00275287	TMEM45B	5'UTR	TRUE
cg06139749	0.727801	0.0683859	9.79384e-17	0.412916	0.08471	0.000267363			TRUE
cg07526439	0.753848	0.0708672	1.00113e-16	0.340252	0.097193	0.00567172	ZHX3	TSS1500	TRUE
cg02059176	-1.19189	0.112065	1.00862e-16	-0.656111	0.274801	0.0303172			TRUE
cg00483217	0.872476	0.082034	1.00951e-16	0.505161	0.157957	0.0127163	EFR3B	Body	TRUE
cg05768047	0.685201	0.0644752	1.0459e-16	0.553069	0.124057	0.000582286	AP2A2	Body	TRUE
cg09187505	1.07926	0.101637	1.08556e-16	0.855043	0.207713	0.00221205			TRUE
cg21033632	-1.08374	0.10207	1.09129e-16	-1.02741	0.264194	0.00322934	ADAMTS6	Body	TRUE
cg08206318	0.723692	0.0681661	1.09563e-16	0.471677	0.125829	0.00367834	PITX1	3'UTR	TRUE
cg24576133	-0.653207	0.0615398	1.10612e-16	-0.540699	0.219245	0.0296823	ANTXR1	Body	TRUE
cg23104436	-1.05865	0.0997597	1.11775e-16	-0.893669	0.228723	0.00489634			TRUE
cg02765363	-0.566818	0.0534198	1.12427e-16	-0.363371	0.196297	0.0827478			FALSE
cg03900072	0.470819	0.0443775	1.13022e-16	0.18238	0.0586902	0.00895842	DEFB124	TSS200	TRUE
cg11692181	-0.815208	0.0768489	1.13746e-16	-0.779221	0.179157	0.00261916	FAM193A	Body	TRUE
cg00516092	-0.47755	0.045025	1.14538e-16	-0.375902	0.10965	0.00515034			TRUE
cg04652282	-0.91601	0.0863843	1.1575e-16	-0.870355	0.230567	0.00335067	PREX2	Body	TRUE
cg04525464	-0.591281	0.0557943	1.18987e-16	-0.286274	0.158911	0.0875357	OSBPL3	Body	FALSE
cg24093028	-0.52398	0.0494578	1.20553e-16	-0.526334	0.159005	0.0060849	CARD14	TSS1500,Body	TRUE
cg03183618	-0.665365	0.0628034	1.20594e-16	-0.555172	0.132857	0.00352825			TRUE
cg12308407	-0.454523	0.0429296	1.24174e-16	-0.359057	0.110304	0.00927599			TRUE
cg00106565	-1.01185	0.095581	1.24878e-16	-0.793978	0.166775	0.000151607	DPYSL3	Body	TRUE
cg24506434	-1.05316	0.0994924	1.25414e-16				ARHGAP22	Body	NA
cg06913593	1.1747	0.111002	1.26886e-16	0.231494	0.140663	0.140815			FALSE
cg22687766	0.704379	0.066568	1.27599e-16	0.377977	0.120165	0.0127992			TRUE
cg21221690	0.571852	0.0540658	1.30044e-16	0.37908	0.140672	0.0144477	GPR177	Body	TRUE
cg01129238	-0.607533	0.0574435	1.3048e-16	-0.434804	0.131883	0.00798299	C6orf105	TSS1500	TRUE
cg08542199	-0.725564	0.0686134	1.31343e-16	-0.915003	0.229004	0.00178831	C6orf122;C6orf208	TSS1500;Body	TRUE
cg24676303	-0.476355	0.0450735	1.34941e-16	-0.47813	0.125447	0.00631365	PXDN	Body	TRUE
cg25839727	-0.765738	0.0724705	1.36239e-16	-0.692385	0.221988	0.00962368	ROR1	Body	TRUE
cg26537335	0.682176	0.0645863	1.38599e-16	0.402233	0.128942	0.011657	CHST11	Body	TRUE
cg09516200	-0.728314	0.068971	1.40117e-16	-0.773414	0.184025	0.000986411	RPTOR	Body	TRUE
cg24039081	-0.732426	0.0693699	1.40999e-16						NA
cg18735402	1.12704	0.106774	1.4275e-16	0.695819	0.204313	0.00591272	GIPR	Body	TRUE
cg26945392	-0.786108	0.0745343	1.4808e-16	-0.667099	0.18377	0.00491202			TRUE
cg20991819	0.851208	0.0807094	1.48308e-16	0.476029	0.143368	0.00763962	TGFB2	3'UTR	TRUE
cg07269557	-1.01378	0.0961444	1.49739e-16	-0.883481	0.296817	0.014838	B3GNT5;MCF2L2	5'UTR;Body	TRUE
cg26400954	-0.92037	0.0872934	1.50358e-16				LMO7	Body	NA
cg17396797	-0.70546	0.0669234	1.51726e-16	-0.484022	0.216771	0.0475809			TRUE
cg09338148	-0.790963	0.0750362	1.51879e-16	-0.816776	0.23811	0.00503315			TRUE
cg11836372	1.37799	0.130791	1.55419e-16	0.907999	0.248991	0.0027129	FGFR2	TSS200,5'UTR,TSS1500	TRUE
cg00836101	1.00399	0.095294	1.5542e-16	0.73325	0.201676	0.00468104	THBS1	Body	TRUE
cg09763439	-0.910369	0.086408	1.55457e-16	-0.737336	0.214484	0.00471723			TRUE
cg09749788	-0.548948	0.0521037	1.55478e-16	-0.584062	0.176434	0.00501912			TRUE
cg03772020	-0.77509	0.0735974	1.5832e-16	-0.827982	0.232854	0.00739374			TRUE
cg00974204	-0.948957	0.0901087	1.5848e-16	-0.601106	0.166571	0.0045185	UACA	TSS1500	TRUE
cg26511507	0.778923	0.0739782	1.59975e-16	0.538448	0.103139	0.000190144	DIP2C	Body	TRUE
cg05323683	0.860956	0.0817968	1.62446e-16	0.303621	0.115401	0.0248755	CDH17	Body	TRUE
cg21694161	-0.472376	0.0448869	1.63739e-16	-0.422742	0.12755	0.00886847			TRUE
cg23288563	0.540229	0.0513477	1.65678e-16	0.341092	0.0822145	0.00138955	NDRG2	Body	TRUE
cg12226006	1.22683	0.11661	1.6581e-16	0.522884	0.168617	0.0117164	FGFR2	Body	TRUE
cg19312305	-0.891285	0.0847578	1.69545e-16	-0.855597	0.233857	0.00433741	MIR122	TSS1500	TRUE
cg20352728	0.536017	0.0509809	1.70714e-16	0.221059	0.0807128	0.0179575	LRP5L	TSS1500,5'UTR	TRUE
cg23895495	0.695877	0.0661873	1.7095e-16	0.487384	0.113772	0.00276182	TNS3	5'UTR	TRUE
cg21330727	-0.537565	0.0511544	1.74764e-16	-0.341084	0.0953148	0.00842589	RAPGEFL1	5'UTR	TRUE
cg22780612	-1.01145	0.0962677	1.76338e-16	-0.782047	0.276602	0.0230619	JDP2	Body	TRUE
cg00920938	-0.633087	0.0602624	1.77181e-16	-0.655994	0.19077	0.00587866	BMP1	Body	TRUE
cg04134096	-0.7002	0.0666566	1.77878e-16	-0.728902	0.19228	0.0037297			TRUE
cg24217948	0.963619	0.0917383	1.78326e-16				SETBP1	5'UTR	NA
cg00902153	-0.947489	0.0902051	1.78542e-16	-0.6425	0.190863	0.00406735	LPP	Body	TRUE
cg27142825	-0.501713	0.047773	1.79864e-16	-0.433588	0.140974	0.00692613	SH3TC1	Body	TRUE
cg07142009	-0.66679	0.0634923	1.79948e-16	-0.436819	0.161496	0.0171909			TRUE
cg03262802	-0.796365	0.0758865	1.86104e-16	-0.829399	0.187957	0.00175974			TRUE
cg12620005	-0.526686	0.0502043	1.88774e-16	-0.596506	0.163534	0.00322918	TTC39A	Body	TRUE
cg04868238	0.671718	0.0640751	1.95053e-16	0.290648	0.129091	0.0545583	BIN3;FLJ14107	Body;TSS1500	FALSE
cg23791011	-1.00922	0.0963578	2.0332e-16	-0.829438	0.255197	0.00979672	HTRA1	TSS1500	TRUE
cg22029015	-1.45804	0.139209	2.03342e-16	-1.1768	0.399104	0.01579	AGAP1	Body	TRUE
cg21056788	1.06619	0.101812	2.04685e-16	0.567838	0.114819	0.000264743	SPG20	TSS200	TRUE
cg07404223	-0.520716	0.0497323	2.06279e-16	-0.292895	0.158028	0.0875017			FALSE
cg27558820	-0.65936	0.0629777	2.06864e-16				SOLH	5'UTR	NA
cg21265072	1.16396	0.111197	2.08835e-16	0.760333	0.229715	0.0120535	RNF157	Body	TRUE
cg09258804	1.00701	0.0962191	2.10452e-16	0.328917	0.172183	0.0929196	TBX4	TSS1500	FALSE
cg27535502	-0.578358	0.0552754	2.12801e-16	-0.579691	0.136969	0.0017436			TRUE
cg22746333	-0.861739	0.082359	2.12802e-16	-0.783061	0.239907	0.00600514			TRUE
cg03283421	0.684389	0.0654134	2.13444e-16	0.368691	0.126433	0.0168599	FAM24B	5'UTR	TRUE
cg23462687	-0.604668	0.0578068	2.15642e-16				HDAC4	Body	NA
cg21416692	0.778403	0.0744197	2.16122e-16	0.266073	0.12942	0.0740168	PHC2	5'UTR,Body	FALSE
cg10110335	-1.23986	0.118544	2.16616e-16	-0.978857	0.287365	0.00478656	SYN2;TIMP4	Body;Body	TRUE
cg18454510	-0.716966	0.0685781	2.20757e-16	-0.684222	0.182393	0.00196046	LRFN2	Body	TRUE
cg19653211	-0.788755	0.0754592	2.22686e-16	-0.591636	0.147502	0.00294322	PTPN5	Body	TRUE
cg20632224	0.749559	0.0717296	2.25556e-16	0.44702	0.101629	0.00082306	MIR320B1	TSS200	TRUE
cg16805068	-0.738387	0.0706674	2.26554e-16	-0.774062	0.176655	0.00282211	MAPRE1	5'UTR	TRUE
cg21550372	0.906512	0.0867735	2.28411e-16	0.480376	0.1814	0.0203399	WDR25	Body	TRUE
cg07165120	0.850458	0.0814152	2.29338e-16	0.541896	0.0972139	0.000102912	LRRK1	Body	TRUE
cg01941881	0.643627	0.0616193	2.30064e-16	0.272843	0.0741167	0.00263823	PACS2	Body	TRUE
cg24407092	-0.604838	0.05791	2.30828e-16	-0.408466	0.205437	0.0614992	MTERFD2;SNED1	Body;3'UTR	FALSE
cg00287773	-0.623002	0.0596497	2.30928e-16	-0.692155	0.166899	0.000868501	C5orf32	Body	TRUE
cg02494582	1.21898	0.116712	2.30952e-16	0.692069	0.208495	0.00861732	ADAM12	Body	TRUE
cg18591136	-0.863232	0.0826522	2.31132e-16	-0.566069	0.235824	0.0368329	RGS10	Body	TRUE
cg15204595	-1.01083	0.0967975	2.3251e-16	-0.885557	0.252142	0.00375442	GLT25D2	Body	TRUE
cg01768814	-0.59427	0.05691	2.33015e-16	-0.49094	0.135354	0.00290768	PITPNC1	Body	TRUE
cg03396664	0.47409	0.0454019	2.33217e-16	0.347496	0.0958946	0.00303419			TRUE
cg12552104	0.558701	0.0535206	2.36362e-16	0.467362	0.0873303	3.86454e-05	CREB5	Body	TRUE
cg18713166	0.847123	0.0811884	2.4149e-16	0.502493	0.130869	0.00187155	PLD6	Body	TRUE
cg27648224	0.733369	0.0703134	2.45753e-16	0.242998	0.0701052	0.00409775			TRUE
cg16139380	0.413743	0.0396685	2.45754e-16				COL11A2	Body	NA
cg23831876	0.474731	0.0455163	2.45858e-16	0.0530838	0.0711474	0.474848	SLC1A4	Body,5'UTR	FALSE
cg26446832	-0.900181	0.0863182	2.47224e-16	-0.787925	0.172326	0.00150111	DKK3	Body	TRUE
cg22876402	-0.804321	0.0771287	2.47578e-16	-0.55857	0.15477	0.00853309	FOXP1	5'UTR	TRUE
cg17803993	-0.491541	0.047137	2.47986e-16	-0.586946	0.158334	0.00282512	FOXP1	5'UTR	TRUE
cg23326607	-0.767668	0.0736417	2.51837e-16	-0.495115	0.189948	0.0258156			TRUE
cg24147596	-0.736682	0.0706743	2.52657e-16	-0.802442	0.192576	0.00201464	ARL14	1stExon	TRUE
cg00172872	-0.912255	0.0875687	2.59332e-16	-0.936646	0.20664	0.000829649			TRUE
cg17787876	-1.10838	0.106398	2.59665e-16	-0.440608	0.254138	0.100256	MEF2D	5'UTR	FALSE
cg06945697	-0.683855	0.0656477	2.5995e-16	-0.389233	0.181963	0.0465237	CCDC85C	Body	TRUE
cg08549335	-1.23059	0.118187	2.65494e-16	-1.02512	0.22332	0.000657823	ZNRF2	Body	TRUE
cg26932693	-0.812457	0.0780297	2.65541e-16	-0.63395	0.163953	0.00207073	CBX1	Body	TRUE
cg10156905	-0.625765	0.0601384	2.73407e-16	-0.52671	0.200715	0.0200436	R3HDML	5'UTR,1stExon	TRUE
cg13716585	-1.04152	0.100103	2.74462e-16						NA
cg15094908	0.792642	0.0761884	2.75439e-16	0.419839	0.134068	0.0150693	GALNTL4	Body	TRUE
cg10364881	-0.706364	0.0679339	2.82579e-16	-0.547443	0.213682	0.0226881	DKK3	Body	TRUE
cg12658387	-0.67237	0.064727	2.9515e-16	-0.473072	0.173676	0.0186328			TRUE
cg19822309	0.696254	0.0670606	3.02049e-16	0.580505	0.139315	0.00127164	GIPR	Body	TRUE
cg08782899	-0.512836	0.0494001	3.03623e-16	-0.515028	0.112115	0.00231138	ARL16;HGS	TSS1500;Body	TRUE
cg14585967	-0.821655	0.0791785	3.08957e-16	-0.65166	0.16	0.00173155	DEC1	5'UTR	TRUE
cg09115713	-0.953503	0.0918843	3.09012e-16	-0.654838	0.201311	0.00771798	FAM38A	Body	TRUE
cg01651250	0.944332	0.0910147	3.11187e-16	0.442063	0.125034	0.00736203	TNXB	Body	TRUE
cg10120764	0.530685	0.0511477	3.11256e-16	0.244828	0.0946819	0.0202418			TRUE
cg00715197	-0.919893	0.0886908	3.16213e-16	-0.846096	0.223768	0.00211692	RAD51L1	Body	TRUE
cg00295780	-0.520683	0.0502235	3.22565e-16	-0.321419	0.147674	0.0469659	SDCCAG8	Body	TRUE
cg26840889	0.661132	0.0637787	3.24395e-16						NA
cg10064525	-0.712344	0.0687223	3.25077e-16	-0.714125	0.206979	0.00623948	FNDC7	Body	TRUE
cg05684266	0.414725	0.0400138	3.26469e-16	0.267909	0.0571375	0.00016087			TRUE
cg13531637	-0.541568	0.0522595	3.28602e-16	-0.441961	0.121619	0.00706881	HDAC4	Body	TRUE
cg05476182	-0.47511	0.0458707	3.36488e-16				PHF15	Body	NA
cg05653018	0.788189	0.0761064	3.38219e-16	0.35096	0.107694	0.00853765	ELF3	TSS200	TRUE
cg24330347	0.855911	0.0826829	3.45147e-16						NA
cg00945409	-0.882638	0.0852654	3.45263e-16	-0.610391	0.25863	0.0330286	LOC283050	Body	TRUE
cg02672229	-0.789822	0.0763009	3.45648e-16				ABCC2	Body	NA
cg19107291	-0.65932	0.0637	3.47167e-16				ADAMTS17	Body	NA
cg08339023	-0.569128	0.0550079	3.53414e-16	-0.421641	0.142184	0.00925575	ARHGAP9	TSS1500,TSS200	TRUE
cg25455865	0.415359	0.0401558	3.57458e-16	0.174033	0.0934671	0.0814266			FALSE
cg04783764	0.742504	0.0718171	3.65063e-16	0.350605	0.0817943	0.00108364	FBXO36	Body	TRUE
cg14806083	0.848259	0.0820508	3.66034e-16	0.473443	0.145644	0.00475648	SMOC2	Body	TRUE
cg13013841	-0.526953	0.0509721	3.66272e-16	-0.482067	0.160241	0.0151434	EVPLL	TSS200	TRUE
cg10728351	-0.979482	0.0947704	3.70678e-16	-0.914659	0.250214	0.0018918			TRUE
cg23230478	-1.11631	0.108012	3.71142e-16				ACOT7	Body	NA
cg20149022	0.476526	0.0461116	3.72494e-16	0.375902	0.072288	7.24296e-05	ARHGEF10	Body	TRUE
cg13017929	-0.884216	0.0855754	3.75084e-16	-0.72524	0.241086	0.00982792			TRUE
cg03994904	-0.849073	0.0822338	3.87481e-16	-0.709267	0.197312	0.00792465			TRUE
cg04435320	-0.617217	0.0597817	3.88456e-16	-0.563769	0.247781	0.0401986	TCP11L1	Body	TRUE
cg15948795	-0.819884	0.0794419	3.95232e-16	-0.769652	0.213745	0.00397592	ABLIM2	3'UTR	TRUE
cg03613003	0.708281	0.0686375	3.97645e-16	0.576934	0.146259	0.00178088	ANO1	Body	TRUE
cg26689077	-0.555867	0.0538705	3.98625e-16	-0.542829	0.154255	0.00534796	ITGB7	5'UTR	TRUE
cg19440115	-0.572909	0.0555448	4.06036e-16	-0.614623	0.150302	0.00426797			TRUE
cg13052638	-1.08161	0.104872	4.07329e-16						NA
cg26597734	0.969149	0.094014	4.16375e-16	0.534994	0.113335	0.000316949	CLEC16A	Body	TRUE
cg02304370	-0.6914	0.067074	4.17363e-16	-0.592425	0.211251	0.0118769	PHRF1	Body	TRUE
cg23586996	-0.453674	0.0440186	4.2029e-16	-0.354157	0.149814	0.0456463			TRUE
cg09317884	0.672952	0.0653124	4.25474e-16	0.0186753	0.106155	0.864134	LMX1A	Body	FALSE
cg01315201	-0.707328	0.0686494	4.25664e-16	-0.942795	0.265285	0.00494798			TRUE
cg00320216	-0.759992	0.0737674	4.27411e-16	-0.623972	0.195465	0.0147987	ETS1	5'UTR	TRUE
cg19735903	-0.459277	0.0445807	4.28131e-16	-0.660491	0.165896	0.00480634			TRUE
cg06051411	0.970231	0.0942026	4.33266e-16	0.34351	0.159922	0.0568139	KCTD2	Body	FALSE
cg19546012	-0.364872	0.0354435	4.42642e-16	-0.268219	0.103223	0.0307641	C19orf21	5'UTR	TRUE
cg07739841	-1.12761	0.109568	4.48571e-16	-0.897849	0.289568	0.00932515	FNDC1	Body	TRUE
cg04245294	0.416086	0.0404338	4.50275e-16	0.212115	0.0709819	0.00833889			TRUE
cg08216099	-1.12654	0.10948	4.51584e-16	-0.89713	0.222276	0.00139985	PXDN	Body	TRUE
cg05222243	-0.561048	0.0545292	4.53458e-16	-0.299434	0.123998	0.0442621	COL13A1	Body	TRUE
cg21308365	-1.11902	0.108766	4.54561e-16	-0.63094	0.207717	0.00885324			TRUE
cg05731218	-1.08254	0.105229	4.5631e-16	-0.850736	0.316688	0.0175901			TRUE
cg02556345	-1.17982	0.114691	4.57219e-16	-1.05342	0.276538	0.00265696	PLEKHA1	Body	TRUE
cg13251181	-0.618753	0.0601592	4.6077e-16	-0.793639	0.165927	0.000253992	C13orf33	Body	TRUE
cg23750514	-0.422662	0.0410958	4.61649e-16	-0.375454	0.111244	0.00481225	KCNQ1	Body	TRUE
cg26558862	-0.763493	0.0742402	4.63093e-16	-0.736695	0.180685	0.00154247	PBRM1	Body	TRUE
cg12426344	0.528706	0.0514182	4.66403e-16	0.144109	0.0837652	0.115756	SPINT1	TSS1500	FALSE
cg25388800	-1.12451	0.109371	4.68149e-16	-0.991478	0.272614	0.00339209			TRUE
cg07484739	-0.555137	0.0540039	4.72286e-16						NA
cg03163545	-0.612963	0.05963	4.72548e-16	-0.467241	0.149609	0.00732469	IFT140;TMEM204	Body;Body	TRUE
cg14279345	-1.12137	0.10909	4.72822e-16	-0.987433	0.26093	0.00475425	FGGY	Body	TRUE
cg00192031	0.549135	0.0534234	4.7364e-16						NA
cg22964758	0.718863	0.0699963	4.92332e-16	0.552556	0.137305	0.00260982			TRUE
cg14358448	-0.615204	0.0599082	4.94257e-16	-0.61707	0.188125	0.00843016	LTBP2	Body	TRUE
cg20289911	0.459217	0.0447292	4.99656e-16	0.15503	0.0514395	0.00962706	FAM110A	TSS1500,5'UTR	TRUE
cg08698943	-0.721486	0.0703365	5.19565e-16	-0.719741	0.19016	0.00163763			TRUE
cg25743622	-0.94681	0.0923217	5.24311e-16	-0.92327	0.302859	0.0165769	SUSD4	Body	TRUE
cg14031846	-0.792892	0.0773287	5.28927e-16	-0.496481	0.146761	0.00597888	NCOR2	Body	TRUE
cg04322486	-0.538031	0.0525012	5.4187e-16	-0.331469	0.228668	0.172805	VOPP1	Body	FALSE
cg09581649	0.665754	0.0649734	5.45195e-16	0.273763	0.0797254	0.00764215	C16orf5	5'UTR	TRUE
cg11798406	-0.627275	0.0612497	5.57896e-16	-0.583497	0.181891	0.00953083	NCRNA00114	Body	TRUE
cg02549628	-0.747196	0.0729733	5.62688e-16	-0.563068	0.250907	0.0392818	SPP1	TSS1500	TRUE
cg12048965	-0.893686	0.0873093	5.71203e-16						NA
cg01929744	0.57237	0.0559194	5.71779e-16	0.0255933	0.056481	0.660846	RPS6KA2	Body	FALSE
cg26113233	-0.524799	0.051282	5.76874e-16	-0.530699	0.159269	0.0089143			TRUE
cg26472938	-0.625833	0.0611642	5.80854e-16	-0.441981	0.174516	0.0389274			TRUE
cg25546651	-0.686359	0.0670846	5.82784e-16	-0.660493	0.190363	0.00771453			TRUE
cg05065239	0.644034	0.0629706	5.92282e-16	0.269211	0.0745109	0.00449154			TRUE
cg07986257	-0.981268	0.0959559	5.95625e-16	-0.995572	0.173259	0.000512011			TRUE
cg12232146	-0.875621	0.0856409	6.00591e-16	-0.705354	0.170034	0.00113158			TRUE
cg15049101	1.24068	0.121384	6.08948e-16	0.56942	0.183963	0.00810573	FGFR2	TSS200,5'UTR,TSS1500	TRUE
cg17940587	-1.01348	0.0991591	6.10112e-16	-0.993656	0.269243	0.0057324	MINPP1	Body	TRUE
cg17545652	-0.557986	0.0546112	6.18938e-16	-0.429524	0.119522	0.0025869	PFKFB3	Body	TRUE
cg16578085	-1.06266	0.104058	6.33321e-16	-0.865094	0.179327	0.000657003			TRUE
cg06855182	0.825612	0.0808817	6.45806e-16				HDAC4	Body	NA
cg06996956	-0.702868	0.0688587	6.46549e-16	-0.495441	0.171465	0.0178287	C10orf72	Body	TRUE
cg03786920	-0.704114	0.0689878	6.49473e-16	-0.775552	0.168435	0.00116751	STK35	3'UTR	TRUE
cg05539265	-0.730384	0.0715735	6.54269e-16	-0.711809	0.191233	0.00311237			TRUE
cg00543840	-0.701289	0.0687731	6.76084e-16	-0.469621	0.187746	0.0397523	HSPG2	Body	TRUE
cg14290576	-1.1929	0.117005	6.81667e-16	-0.980904	0.224386	0.000375636	NFIL3	5'UTR	TRUE
cg05956608	-0.598409	0.0587025	6.85614e-16	-0.247255	0.102307	0.0262696			TRUE
cg16171290	-0.628932	0.0617018	6.88134e-16						NA
cg04961042	-0.957255	0.0939238	6.91921e-16	-0.705551	0.261681	0.0231387	PRKD1	Body	TRUE
cg25943661	-1.01551	0.0996674	7.00601e-16	-0.749537	0.233377	0.00866637	UBASH3B	Body	TRUE
cg16017420	-0.666703	0.0654379	7.0251e-16	-0.377846	0.207954	0.0925354			FALSE
cg10385101	-0.388127	0.0381015	7.07605e-16	-0.106321	0.0951184	0.285866	PRKAR1B	Body	FALSE
cg19699090	0.603037	0.0592127	7.15136e-16	0.234726	0.0958335	0.0412486			TRUE
cg19382019	-0.715787	0.0703295	7.36086e-16	-0.743577	0.186281	0.0044821			TRUE
cg18995788	-1.12516	0.110566	7.40143e-16	-0.683167	0.20077	0.00724629			TRUE
cg17477578	-1.3736	0.134983	7.40916e-16	-1.02199	0.361584	0.0150067			TRUE
cg25928474	-0.801725	0.0787862	7.41417e-16	-0.729604	0.225088	0.0126328	ABCC3	Body	TRUE
cg12614113	0.657316	0.0646029	7.45475e-16	0.408593	0.196164	0.0511182	KCNMA1	Body	FALSE
cg13573761	-0.561015	0.0551408	7.47035e-16	-0.516224	0.194462	0.0222765	C4orf23	Body	TRUE
cg25900280	1.09475	0.107615	7.51528e-16	0.591499	0.254195	0.0419276	TBX4	Body	TRUE
cg00038020	-1.11447	0.109582	7.6038e-16	-0.830651	0.27766	0.00889772			TRUE
cg20916427	-0.553303	0.0544334	7.7843e-16	-0.494627	0.150057	0.00458347	KATNAL2	3'UTR	TRUE
cg06941093	-0.837805	0.0824811	8.03381e-16	-0.743946	0.223624	0.00857837	GLIS1	5'UTR,1stExon	TRUE
cg10869641	-0.646657	0.0636673	8.05939e-16	-0.436494	0.207251	0.0493717			TRUE
cg26405835	-0.651678	0.0641662	8.08465e-16	-0.553724	0.203633	0.0239878	NCRNA00160	TSS1500	TRUE
cg16319142	-0.849982	0.0836926	8.08813e-16	-0.529096	0.226642	0.0451118			TRUE
cg11629955	-0.676126	0.0666009	8.23345e-16	-0.635617	0.162468	0.00264037	CHCHD6	3'UTR	TRUE
cg18026772	-0.724906	0.0714183	8.29642e-16	-0.677545	0.192277	0.00416833	ATP1A1	Body	TRUE
cg16927416	-0.43471	0.0428304	8.31796e-16						NA
cg24917359	-0.940594	0.0926816	8.35069e-16	-0.688529	0.236838	0.013541	C1QTNF1	3'UTR	TRUE
cg16266925	0.570483	0.056231	8.47217e-16	0.186179	0.0760608	0.038394	TXNDC6	TSS1500	TRUE
cg04102510	-0.713201	0.0703028	8.49572e-16	-0.687389	0.202936	0.00616098	ITPKB	Body	TRUE
cg12130672	0.637389	0.0628402	8.55911e-16	0.284681	0.125649	0.0479139			TRUE
cg24601522	-0.70722	0.0697336	8.60631e-16	-0.488045	0.135354	0.0064514			TRUE
cg00234321	0.767209	0.0756492	8.60872e-16	0.466526	0.134379	0.00458138			TRUE
cg14624207	0.716483	0.0706502	8.62383e-16	0.224487	0.0861961	0.0264382	LRP5	Body	TRUE
cg05405914	-0.404369	0.0398761	8.64768e-16	-0.412987	0.116917	0.00329882			TRUE
cg15571405	-1.01052	0.0996748	8.73968e-16	-0.642992	0.18689	0.00341365	MKLN1	5'UTR	TRUE
cg22897715	0.755916	0.0745723	8.79791e-16	0.482905	0.145411	0.00534256	SLC43A3	Body	TRUE
cg06395028	0.526506	0.0519466	8.8431e-16	0.35184	0.107044	0.00832308	SPRED2	Body	TRUE
cg18755226	-0.448547	0.0442555	8.84784e-16	-0.437883	0.123386	0.00657312	MXRA7	Body	TRUE
cg13647382	0.663244	0.0654558	8.95246e-16	0.295179	0.134218	0.0575967	COL12A1	5'UTR	FALSE
cg05585947	-1.07016	0.105622	8.9794e-16	-0.8225	0.19044	0.00059874			TRUE
cg19010441	-1.03432	0.102086	8.98637e-16	-0.748716	0.310628	0.0372649	GPR171;MED12L	5'UTR;Body	TRUE
cg05498539	-0.437904	0.0432339	9.10846e-16	-0.543566	0.10507	0.000649186	SNCG	Body	TRUE
cg19532942	-0.533666	0.0526916	9.13376e-16	-0.584202	0.120903	0.000159335			TRUE
cg24028809	-0.684323	0.0675689	9.14638e-16	-0.596439	0.155843	0.0012072	RGS17	5'UTR	TRUE
cg18555698	-0.859377	0.0848595	9.17537e-16	-0.621867	0.225404	0.0206801	TEAD1	5'UTR	TRUE
cg08822689	-0.812869	0.0802826	9.25393e-16	-0.808004	0.190647	0.00195654	WWOX	Body	TRUE
cg11682697	0.987054	0.0975066	9.34112e-16				PPAP2B	Body	NA
cg08549390	0.699998	0.0691683	9.45356e-16	0.367188	0.109886	0.00747109			TRUE
cg06368978	-0.675573	0.0667594	9.48179e-16	-0.646742	0.131031	0.000482118			TRUE
cg10548805	0.491876	0.0486197	9.59518e-16	0.416408	0.117354	0.00356775			TRUE
cg11401820	-0.796081	0.0786943	9.62371e-16	-0.846313	0.210302	0.00218745	EFTUD1	Body	TRUE
cg18200741	0.478626	0.0473199	9.68324e-16	0.140277	0.123972	0.272221	RASGRP3	Body	FALSE
cg18263327	-0.8543	0.0844734	9.74487e-16	-0.771467	0.182995	0.00190972			TRUE
cg01117269	-1.18863	0.117541	9.77617e-16	-0.842445	0.356266	0.041409	DIP2C	Body	TRUE
cg26456304	-0.584703	0.057844	9.9581e-16	-0.525659	0.148358	0.00515389			TRUE
cg06099439	-0.57563	0.0569479	9.96987e-16	-0.496924	0.135196	0.0071466	PRDM16	Body	TRUE
cg06890813	-0.964086	0.0953829	9.99021e-16	-0.912712	0.264912	0.00834226	FAM83A;LOC100131726	Body;Body	TRUE
cg02580095	-0.654076	0.0647263	1.00906e-15	-0.575153	0.153718	0.00687745	GJA1	3'UTR	TRUE
cg06285439	-0.821847	0.0813558	1.02394e-15	-0.630231	0.207395	0.00697183	NRP2	Body	TRUE
cg02640104	-0.550938	0.0545429	1.02791e-15	-0.521994	0.132709	0.00284505			TRUE
cg23107301	-0.549019	0.054356	1.03053e-15	-0.53157	0.138857	0.00436518	KCNMA1	Body	TRUE
cg14543780	0.718455	0.0711419	1.03738e-15	0.343374	0.125082	0.0176078	AFAP1;LOC84740	Body;Body	TRUE
cg25406699	0.618696	0.0612824	1.05143e-15	0.321274	0.0931445	0.00965539	SSBP3	Body	TRUE
cg07086226	-0.437392	0.0433256	1.05309e-15	-0.562998	0.144524	0.00326302	MFSD7	Body	TRUE
cg00352872	0.684356	0.067797	1.05892e-15	0.344835	0.105937	0.0111836	DHRS7C	TSS1500	TRUE
cg20592734	0.658769	0.0652686	1.06351e-15	0.371609	0.0854921	0.00225494	COL11A2	Body	TRUE
cg08468577	-0.84338	0.0835631	1.06568e-15	-0.670056	0.261079	0.0254732	NAP1L4	Body	TRUE
cg22995042	-0.694938	0.0688557	1.066e-15						NA
cg18047172	0.504021	0.049944	1.07037e-15	0.261251	0.0667764	0.00160159	GRB10	Body	TRUE
cg10284310	-0.9114	0.0903116	1.07038e-15	-0.766698	0.233781	0.00749862			TRUE
cg23877017	0.715702	0.070946	1.08797e-15	0.531035	0.0879912	8.52916e-05	APBB2	Body	TRUE
cg25233271	-0.842144	0.0835319	1.1182e-15	-0.531777	0.154273	0.00402647			TRUE
cg01829817	-0.712758	0.0707044	1.12256e-15	-0.449256	0.125231	0.00493172			TRUE
cg16464007	-0.611721	0.0606999	1.13751e-15	-0.672335	0.129046	0.000319682	LPP	5'UTR	TRUE
cg14484885	-0.836409	0.083003	1.14214e-15	-0.633751	0.250819	0.0284757	ANKRD10	Body	TRUE
cg04536856	-0.536699	0.0532618	1.14332e-15	-0.457501	0.232635	0.0724821	MRVI1	5'UTR,TSS200	FALSE
cg27160524	-0.676417	0.0671335	1.14791e-15	-0.649536	0.18107	0.00371364	PXDN	Body	TRUE
cg08640361	-1.12491	0.111656	1.15245e-15	-0.948851	0.293342	0.0122795	SGK1	Body	TRUE
cg18935453	0.804346	0.0798574	1.16512e-15	0.0984775	0.0779688	0.245247	LRP5	Body	FALSE
cg18607411	0.986598	0.0979689	1.17412e-15	0.626222	0.146936	0.000986228	SPRY2	Body	TRUE
cg21115558	0.59047	0.0586436	1.18301e-15	0.464907	0.119586	0.00216369	DAAM2	5'UTR	TRUE
cg03831847	-1.00393	0.0997127	1.18605e-15				FAM38A	Body	NA
cg08136042	-0.49171	0.0488395	1.18769e-15	-0.364893	0.1093	0.00702285	FIGNL2	1stExon,3'UTR	TRUE
cg10549227	-0.517733	0.0514251	1.18862e-15	-0.432134	0.246086	0.104425			FALSE
cg20556402	1.01403	0.100732	1.19465e-15	0.291048	0.0976107	0.0187936	MDFI	Body	TRUE
cg23050300	-0.663842	0.0659645	1.21002e-15	-0.363319	0.133329	0.0282088	PRDM16	Body	TRUE
cg19017553	-0.694185	0.0690111	1.2345e-15	-0.746566	0.1313	0.000333546	PARD3	Body	TRUE
cg05891572	1.0092	0.100334	1.23752e-15	0.648655	0.114826	5.70836e-05	BBS9	Body	TRUE
cg26608667	-0.580501	0.0577226	1.24696e-15				ZFAND2A	Body	NA
cg20778199	-0.954488	0.0949235	1.25456e-15	-0.861551	0.192603	0.000664782			TRUE
cg07132086	1.0639	0.105819	1.26192e-15				PLEKHA2	Body	NA
cg11267810	-0.557207	0.0554229	1.26333e-15	-0.300581	0.1379	0.0573541			FALSE
cg12673103	0.926823	0.0922158	1.28086e-15	0.505203	0.168856	0.0136677	PITX1	Body	TRUE
cg23000950	-0.865956	0.0861624	1.28253e-15	-0.656278	0.199152	0.00667825	FBN1	Body	TRUE
cg20948091	0.423723	0.0421709	1.29675e-15	0.219503	0.0434304	0.000259309	BSN	Body	TRUE
cg22895377	0.833935	0.0830002	1.2989e-15	0.4075	0.158682	0.0282963			TRUE
cg05235171	0.720725	0.0717623	1.32262e-15	0.288686	0.127576	0.0466372	TMPRSS4	Body	TRUE
cg10831642	-0.423416	0.042179	1.34988e-15				SH3PXD2A	Body	NA
cg01053681	0.437531	0.0435873	1.353e-15	0.371986	0.134113	0.0182583	ZMIZ1	5'UTR	TRUE
cg25114611	0.790971	0.0788012	1.35591e-15	0.535265	0.0985237	0.000108445	FKBP5;LOC285847	TSS1500;Body	TRUE
cg07426848	-0.433951	0.043239	1.36439e-15	-0.417855	0.135491	0.013879	S100A3	5'UTR,1stExon	TRUE
cg08403419	0.604507	0.0602349	1.36603e-15	0.37231	0.0984078	0.00476481	RXFP4	TSS1500	TRUE
cg21106719	0.515817	0.0514005	1.36951e-15	0.232383	0.0861468	0.0198739			TRUE
cg26573923	-0.644706	0.0642838	1.40704e-15	-0.642112	0.267035	0.0272971			TRUE
cg24503003	0.310773	0.0309901	1.41277e-15	0.196074	0.051149	0.00277898			TRUE
cg13579752	-0.658101	0.0656347	1.42144e-15	-0.821419	0.17945	0.00231802	GALNT10	Body	TRUE
cg11237362	-0.693071	0.0691358	1.43365e-15	-0.63419	0.190598	0.00721844	ABCD3	Body	TRUE
cg03366850	0.664753	0.0663238	1.44575e-15	0.153862	0.0815217	0.0979912	TRIL	TSS1500	FALSE
cg14890343	-0.818819	0.0817209	1.46573e-15	-0.424349	0.181833	0.0308029	CARD14	TSS1500,Body	TRUE
cg23899057	-0.766468	0.0764963	1.4659e-15	-0.894615	0.207337	0.0022486			TRUE
cg24916358	-0.617358	0.0616166	1.46802e-15	-0.429555	0.260807	0.122303	FAM53B	Body	FALSE
cg04741094	-1.06667	0.106467	1.47106e-15	-1.00628	0.229368	0.000933877			TRUE
cg11802013	-0.635981	0.0635216	1.51555e-15	-0.395071	0.163941	0.0295999	CCND1	3'UTR	TRUE
cg00652846	0.642315	0.064163	1.52465e-15	0.110823	0.0595581	0.0843049	BOC	5'UTR	FALSE
cg13394216	1.11925	0.111813	1.52871e-15	0.629693	0.248489	0.0279277	GMDS	Body	TRUE
cg02304614	0.423561	0.0423198	1.53868e-15	0.25106	0.0477827	0.00031488	COL11A2	3'UTR	TRUE
cg10707788	0.889597	0.0889147	1.56256e-15	0.416453	0.156557	0.0201127	GMDS	Body	TRUE
cg00084432	1.10141	0.110109	1.57777e-15	0.688569	0.155298	0.00117796	SPG20	TSS200	TRUE
cg27525524	0.708821	0.07088	1.59535e-15	0.456971	0.112392	0.00252364	EPHA2	Body	TRUE
cg17861161	-0.523657	0.0523731	1.60748e-15	-0.389087	0.116059	0.0123626	PRDM16	Body	TRUE
cg15209277	0.575903	0.0575986	1.60758e-15	0.364795	0.126899	0.0128411	ROR1	Body	TRUE
cg20277356	1.41248	0.141321	1.63406e-15	0.648572	0.233603	0.0164027	FGFR2	TSS200,5'UTR,TSS1500	TRUE
cg24274579	1.04278	0.104342	1.64074e-15				TBX4	Body	NA
cg03008078	-0.827823	0.0828414	1.64802e-15	-0.303397	0.131315	0.0386995	SMAD3	Body,5'UTR	TRUE
cg05253327	0.402937	0.0403416	1.68242e-15	0.112278	0.121749	0.368195			FALSE
cg22534374	-1.23097	0.123256	1.6902e-15	-1.01231	0.221032	0.000419952			TRUE
cg07551060	-0.754938	0.0755924	1.6911e-15	-0.589566	0.177809	0.00366483	GRK5	Body	TRUE
cg18907942	0.513407	0.0514081	1.69169e-15	0.111628	0.0772463	0.171216			FALSE
cg02790458	-0.67881	0.0679708	1.6924e-15	-0.647548	0.168055	0.00268065	KIAA1683	TSS1500	TRUE
cg26350143	-0.717985	0.0719366	1.73725e-15	-0.583995	0.246706	0.0338126	NAP1L4;SNORA54	Body;TSS1500	TRUE
cg02915381	0.412627	0.0413467	1.74579e-15	0.199097	0.0588044	0.00944035	RXRB	Body	TRUE
cg13790288	-0.940186	0.0942209	1.75461e-15	-1.05708	0.31066	0.00331673	CD28	Body	TRUE
cg10275917	-0.84354	0.0845378	1.75668e-15	-0.63034	0.190041	0.00853947	COL28A1	Body	TRUE
cg20938170	-0.443095	0.0444076	1.75928e-15	-0.340995	0.156755	0.0477532	MOGAT2	TSS200	TRUE
cg00220335	-0.95262	0.0954813	1.76609e-15	-0.698131	0.233216	0.0159214	CLPTM1L	Body	TRUE
cg24737761	-0.765566	0.0767332	1.76644e-15	-0.630481	0.168596	0.00306663			TRUE
cg17354987	0.56964	0.0570962	1.76757e-15	0.23559	0.101323	0.0316614	SRGAP1	Body	TRUE
cg26073542	-0.331387	0.0332168	1.77036e-15				OSBPL5	5'UTR	NA
cg02969426	0.526457	0.0527748	1.77765e-15	0.261454	0.145341	0.094615	GTF2F2;KCTD4	Body;5'UTR,1stExon	FALSE
cg01105418	-1.14388	0.114683	1.78715e-15	-0.907014	0.195535	0.000584508	ZNF238	1stExon,5'UTR	TRUE
cg21476494	0.534501	0.0536012	1.80687e-15						NA
cg01361261	-0.784448	0.0786666	1.8069e-15	-0.608978	0.229708	0.0187412	DIP2C	Body	TRUE
cg13733708	-0.509515	0.0511091	1.828e-15	-0.433016	0.128938	0.0106621	ZNF335	Body	TRUE
cg26132737	0.55199	0.0553813	1.84461e-15	0.281422	0.0622406	0.000863763	ANKRD44	Body	TRUE
cg03528246	-0.502276	0.0504004	1.85565e-15	-0.355563	0.13413	0.0278671	P4HA3	Body	TRUE
cg18599081	-0.63556	0.0637853	1.86921e-15	-0.490321	0.0871066	8.75876e-05	CCRL2	TSS1500	TRUE
cg11114141	-0.754963	0.0757973	1.9002e-15	-0.689075	0.219643	0.00897575	NRP2	Body	TRUE
cg26039954	-1.01245	0.101673	1.91968e-15	-0.71523	0.258972	0.017512	SPEN	Body	TRUE
cg25087423	-0.704642	0.0707719	1.93179e-15				CXCR5	TSS200	NA
cg09875150	0.500201	0.0502391	1.93272e-15	0.161889	0.0984854	0.125811	FZD9	1stExon	FALSE
cg13896328	0.623045	0.0625857	1.94404e-15	0.345583	0.0870501	0.00216974	PTPRU	3'UTR	TRUE
cg00401471	0.974668	0.0979312	1.96533e-15	0.386652	0.155822	0.0302188	SPINT2	3'UTR	TRUE
cg22929787	-0.396572	0.03986	1.99522e-15	-0.353228	0.0875942	0.000711389			TRUE
cg14712202	1.23531	0.124165	1.99664e-15	0.588457	0.220084	0.0160741	DISP1	5'UTR	TRUE
cg23999224	0.641892	0.0645211	2.0001e-15	0.165321	0.0883028	0.0946833	SAMD4B	5'UTR	FALSE
cg20615910	0.646491	0.0649891	2.00792e-15	0.129468	0.0532824	0.040632			TRUE
cg25695992	0.860036	0.0864893	2.04186e-15	0.662534	0.174185	0.00186978			TRUE
cg15076368	0.751627	0.0756109	2.06992e-15	0.173673	0.0990195	0.118066	XIRP1	3'UTR	FALSE
cg19752143	0.803798	0.0809041	2.12052e-15	0.357617	0.139771	0.0207835	PREPL	Body	TRUE
cg14375849	0.375376	0.0377834	2.12303e-15	0.0609571	0.0329464	0.10077	COL15A1	Body	FALSE
cg07215518	-0.705605	0.071024	2.12472e-15						NA
cg02927679	-0.548076	0.0551711	2.13047e-15	-0.578461	0.159908	0.00223673	DUSP5	Body	TRUE
cg03214420	-1.31439	0.132318	2.13508e-15				C19orf61	5'UTR	NA
cg24126698	-0.492323	0.0495699	2.15137e-15				RASA3	Body	NA
cg24980709	-0.645508	0.0649974	2.15716e-15	-0.565963	0.192651	0.0132127			TRUE
cg15454698	-0.557934	0.05619	2.17468e-15	-0.735904	0.185962	0.00186278	SLC6A6	5'UTR	TRUE
cg03880642	-0.820349	0.0826278	2.186e-15	-0.710459	0.297077	0.0287682	SH3PXD2A	Body	TRUE
cg11201177	-0.392827	0.0395676	2.18839e-15	-0.41879	0.131389	0.00629607			TRUE
cg08256536	-1.30149	0.131134	2.21801e-15	-0.899433	0.30911	0.0158784	FAM83A;LOC100131726	Body;TSS200	TRUE
cg20806175	-0.539811	0.054397	2.23128e-15	-0.50569	0.157961	0.00626752	FCER1G	Body	TRUE
cg21052660	-0.882536	0.0889341	2.23196e-15						NA
cg04280548	-0.934158	0.094149	2.24528e-15	-0.707731	0.21877	0.00944729	TRIM29	Body	TRUE
cg15612947	-0.683755	0.0689214	2.25832e-15	-0.489011	0.218952	0.0430866	TRIO	Body	TRUE
cg11685223	0.47643	0.0480328	2.27757e-15	0.0830399	0.068287	0.259284	GZF1	TSS1500	FALSE
cg12210836	-0.954791	0.0962954	2.31395e-15	-0.974057	0.234072	0.00393048	AKAP7	Body	TRUE
cg14414911	-0.959747	0.0968243	2.34434e-15						NA
cg04076535	-0.431839	0.0435711	2.35592e-15	-0.430265	0.140186	0.0176728	TNXB	Body	TRUE
cg03594550	0.896172	0.0904244	2.35988e-15	0.565566	0.141645	0.00317592	SOX11	3'UTR,1stExon	TRUE
cg22641201	-0.814747	0.0822222	2.37693e-15	-0.692135	0.19999	0.0053257	BICC1	Body	TRUE
cg01777812	0.729003	0.0736483	2.4904e-15	0.18736	0.100142	0.0923352			FALSE
cg14875081	0.439726	0.0444256	2.49477e-15	0.233925	0.0753403	0.0106076			TRUE
cg09709565	-0.59574	0.0601905	2.49973e-15	-0.532839	0.110747	0.000943202	CREB3L1	Body	TRUE
cg01291474	0.94236	0.0952346	2.52651e-15	0.473794	0.104926	0.000456986	LOC390595	Body	TRUE
cg00547103	-0.539343	0.0545104	2.53569e-15	-0.201455	0.171276	0.263496	FAM198B	Body	FALSE
cg23712458	-0.382726	0.0386817	2.53654e-15	-0.16422	0.126314	0.209562	RPH3AL	5'UTR	FALSE
cg10046227	0.589302	0.0595607	2.53773e-15	0.163569	0.0873397	0.0953616			FALSE
cg08454922	0.484285	0.0489475	2.53962e-15	0.203513	0.0719669	0.0143878			TRUE
cg22552966	-0.460074	0.0465176	2.58044e-15				SLC47A2	TSS1500	NA
cg07220903	-0.66519	0.0672812	2.62144e-15	-0.726866	0.198776	0.00274943	CCDC12	Body	TRUE
cg13777730	-0.621816	0.0629218	2.67178e-15	-0.525973	0.167048	0.0120948			TRUE
cg06370650	-0.857602	0.0867974	2.69367e-15	-0.877301	0.263515	0.0116161			TRUE
cg22637941	-0.46014	0.0465737	2.70174e-15	-0.425025	0.153492	0.0236906	WISP1	Body	TRUE
cg08564522	-0.673619	0.0681984	2.73125e-15	-0.683908	0.239076	0.0178541			TRUE
cg08418872	-0.926698	0.0938335	2.74756e-15	-0.608546	0.155396	0.00235058	TNFRSF1A	Body	TRUE
cg03794617	0.503916	0.0510376	2.77848e-15	0.239821	0.0916091	0.0175469	RPTOR	Body	TRUE
cg09678340	-0.608785	0.0616696	2.7992e-15	-0.366661	0.138738	0.0333394	CMIP	Body	TRUE
cg17725019	0.547978	0.0555292	2.84169e-15	0.489844	0.10442	0.000332752	PIK3IP1	3'UTR	TRUE
cg22806908	0.583657	0.0591449	2.84206e-15	0.497094	0.134325	0.00233746	DCP1A	Body	TRUE
cg24103799	0.711324	0.0721121	2.89367e-15	0.131544	0.0736564	0.110483	FAM49A	5'UTR	FALSE
cg25052156	1.11519	0.113067	2.90712e-15	0.263721	0.150731	0.11318	FGFR2	5'UTR	FALSE
cg26651978	-0.382039	0.0387384	2.9206e-15	-0.411092	0.103356	0.00232996			TRUE
cg08213909	-0.694776	0.070456	2.93208e-15	-0.632274	0.14934	0.00110696	MCC	Body	TRUE
cg13593758	-0.370049	0.037533	2.95573e-15	-0.449046	0.0926662	0.00113494	HRH1	TSS1500	TRUE
cg26607933	-0.413571	0.041952	2.97006e-15	-0.378029	0.0875998	0.00150648	DSTYK	Body	TRUE
cg19906672	0.544274	0.0552165	2.98436e-15				TBC1D14	5'UTR	NA
cg11383208	-0.494593	0.0501769	2.98565e-15	-0.429242	0.141319	0.0105544	LOC400931	Body	TRUE
cg24320816	0.735594	0.0746409	3.0105e-15	0.407376	0.149374	0.02156	GFOD1	Body	TRUE
cg05027533	0.889761	0.0903108	3.04887e-15	0.442339	0.161249	0.0197715	FMNL2	Body	TRUE
cg26169156	0.480005	0.0487595	3.15551e-15	0.237491	0.0707933	0.00378165	PVT1	Body	TRUE
cg26322749	0.507646	0.0515805	3.19068e-15	0.468616	0.117972	0.00105803	COL11A2	Body	TRUE
cg12758485	-0.661805	0.0672457	3.19374e-15	-0.713614	0.289727	0.0277248			TRUE
cg03260211	0.509503	0.0517708	3.19517e-15	0.394056	0.0783596	0.0001444	COL11A2	Body	TRUE
cg04494791	-0.360913	0.0366741	3.2008e-15	-0.333346	0.0930691	0.00747776			TRUE
cg05527856	0.418208	0.0425032	3.22426e-15	0.306758	0.0666235	0.000553772	GALNTL4	Body	TRUE
cg10551058	-0.419877	0.0426764	3.23576e-15				HIP1R	Body	NA
cg01533082	-0.601421	0.061132	3.24356e-15	-0.536654	0.192572	0.0173129	C14orf37	Body	TRUE
cg00369056	0.560064	0.0569284	3.24401e-15	0.211646	0.142911	0.157128			FALSE
cg21393124	-0.612051	0.0622328	3.2894e-15	-0.548547	0.12301	0.000708826			TRUE
cg04366300	0.478102	0.048634	3.35099e-15				PKNOX2	5'UTR	NA
cg25298596	-1.10093	0.112046	3.42425e-15	-0.893583	0.238333	0.00417205	LUM	Body	TRUE
cg04149179	-0.669379	0.0681269	3.42762e-15	-0.671544	0.181482	0.00499324	SORBS1	Body	TRUE
cg00259234	-0.638157	0.0649619	3.45636e-15	-0.557932	0.135551	0.00156227			TRUE
cg13430053	-0.76959	0.0783526	3.47794e-15	-0.769674	0.214035	0.007036			TRUE
cg03879971	-0.822219	0.0837179	3.49067e-15	-0.821352	0.212671	0.00223608			TRUE
cg23623251	-0.951177	0.0968657	3.51765e-15				BMP6	Body	NA
cg23366832	-0.593286	0.0604264	3.53636e-15	-0.637257	0.171687	0.0036635	BACH2	Body	TRUE
cg20421940	-0.498165	0.0507419	3.54764e-15	-0.35282	0.151732	0.0417034			TRUE
cg04799980	-0.812634	0.0827837	3.5672e-15	-0.859075	0.227289	0.00224282			TRUE
cg00540067	0.455352	0.0464055	3.6286e-15	0.222702	0.0844215	0.016631	KLF15	5'UTR	TRUE
cg03376089	-0.57656	0.0587749	3.67379e-15	-0.604944	0.156805	0.00424712	TOM1L2	Body	TRUE
cg24762931	-0.989908	0.100947	3.72984e-15	-0.896045	0.205717	0.00199244			TRUE
cg12157156	-0.32347	0.0329874	3.73493e-15	-0.211321	0.0957306	0.056473	NCOR2	Body	FALSE
cg16733298	-0.558459	0.056971	3.79025e-15	-0.522179	0.200913	0.0290367	ITPRIPL2	1stExon,Body	TRUE
cg10627429	-0.603091	0.061531	3.80854e-15	-0.4091	0.104733	0.00430298	C10orf81	TSS200	TRUE
cg05183271	0.443389	0.0452394	3.81655e-15	0.185739	0.0736725	0.0248089	TMPRSS5	TSS1500	TRUE
cg05068866	-0.824452	0.0841317	3.83972e-15	-0.441552	0.179414	0.0387948			TRUE
cg01255591	-0.611727	0.062433	3.86336e-15	-0.518611	0.1878	0.0148325	R3HDML	5'UTR,1stExon	TRUE
cg15895121	0.521044	0.0531806	3.87194e-15	0.198478	0.0749844	0.0217374			TRUE
cg23138250	-0.886745	0.0905169	3.89216e-15						NA
cg18110822	-0.918966	0.0938071	3.89423e-15	-0.905343	0.222061	0.00192394	SUMF1	Body	TRUE
cg02070740	-0.896698	0.0915416	3.90787e-15				CHD1L	Body	NA
cg00831735	-1.00678	0.10278	3.90859e-15	-0.820991	0.240285	0.00525547	FAM83A;LOC100131726	Body;TSS200	TRUE
cg10233454	0.676154	0.069031	3.91812e-15	0.214967	0.104148	0.0774056	LRP1	Body	FALSE
cg03907570	-0.794875	0.0811532	3.92127e-15	-0.7567	0.186592	0.00418156	PRKAR1B	Body	TRUE
cg05257202	-0.955684	0.0975876	3.94997e-15	-0.73374	0.200705	0.00386356	UBAC2	Body	TRUE
cg24085344	0.728501	0.0744054	3.98687e-15	0.457413	0.112667	0.00191845	PHB	Body	TRUE
cg16944597	0.525383	0.0536617	3.99208e-15	0.0972903	0.0568977	0.128222	FAM131A	1stExon,5'UTR	FALSE
cg04447362	-0.802368	0.0819583	4.00462e-15						NA
cg19872095	-0.328242	0.0335286	4.00524e-15	-0.317915	0.0940132	0.00967216	ZC3H12A	Body	TRUE
cg25289457	0.612653	0.062584	4.01637e-15	0.362683	0.100096	0.00470477	KIAA0240	Body	TRUE
cg22852830	0.533038	0.054452	4.01894e-15	0.176349	0.0674759	0.0326964	FHL2	Body	TRUE
cg20893936	-0.986343	0.100817	4.11882e-15	-0.619176	0.193385	0.00718604	TBC1D8	Body	TRUE
cg03905247	-0.483666	0.0494399	4.13008e-15	-0.439141	0.134664	0.0122363	NCOR2	Body	TRUE
cg03564698	0.426684	0.0436169	4.13715e-15	0.223524	0.0521966	0.0012963			TRUE
cg10992219	-0.791371	0.0808999	4.14474e-15	-0.757796	0.232229	0.0127476	RB1CC1	5'UTR	TRUE
cg01066494	-0.418889	0.042834	4.19495e-15	-0.373425	0.161157	0.038277	PPP2R5C	Body	TRUE
cg13495373	0.639531	0.0654034	4.21519e-15	0.311175	0.0845952	0.00159718	CREB5	TSS1500,5'UTR,Body	TRUE
cg04101060	0.997784	0.102085	4.29306e-15	0.484427	0.166568	0.018346	PITX1	Body	TRUE
cg20157339	-0.800257	0.0818981	4.34432e-15	-0.392434	0.168362	0.0309682	RRM2B	Body	TRUE
cg23027179	0.571859	0.0585318	4.36927e-15	0.283111	0.130946	0.0613632			FALSE
cg10193711	-1.08148	0.110702	4.38535e-15	-0.873877	0.249881	0.00318832			TRUE
cg03406367	0.88974	0.0911259	4.48973e-15	0.492277	0.103925	0.000930058	NCOR2	Body	TRUE
cg02123091	-0.805564	0.0825301	4.54931e-15	-0.831136	0.141692	6.43936e-05	HMGA2	Body	TRUE
cg23633330	-0.465245	0.0476693	4.56937e-15	-0.451175	0.106741	0.00249099	CD55	Body	TRUE
cg06927361	-0.762541	0.0781306	4.56979e-15	-0.306615	0.206072	0.158049			FALSE
cg05834639	-0.463766	0.0475182	4.57105e-15	-0.357467	0.13198	0.0166399	SLC7A5	Body	TRUE
cg14073716	0.426592	0.0437224	4.63016e-15	0.0384945	0.069435	0.591628	EEF1G;TUT1	TSS1500;Body	FALSE
cg03400623	-0.535423	0.0548898	4.67761e-15	-0.403566	0.181353	0.0547773			FALSE
cg17790159	0.383396	0.0393207	4.76072e-15				COL11A2	Body	NA
cg22626506	-0.584576	0.0599566	4.77134e-15	-0.508803	0.155646	0.00955977	KANK2	Body	TRUE
cg13333800	-0.709706	0.0727939	4.78118e-15	-0.604254	0.231932	0.0192346	GRAMD3	TSS1500	TRUE
cg16893634	0.629342	0.0645761	4.86086e-15	0.396927	0.0503458	2.96047e-06			TRUE
cg09003057	-0.610238	0.0626183	4.86917e-15	-0.544697	0.198651	0.0202078	CCDC88C	Body	TRUE
cg11752250	-0.760463	0.0780439	4.89727e-15				ARG2	Body	NA
cg14508696	-0.514987	0.0528517	4.89814e-15	-0.514985	0.132336	0.00523657			TRUE
cg10923036	-0.790995	0.0811857	4.91908e-15	-0.759547	0.189409	0.00206635	IGFBP7	Body	TRUE
cg12368105	0.28478	0.0292305	4.92917e-15	0.0665863	0.0456143	0.162919			FALSE
cg24585203	0.532447	0.0546519	4.93015e-15				BBOX1	Body	NA
cg24433341	-0.44655	0.0458448	4.97471e-15	-0.609914	0.155512	0.00284315	DNAI2	5'UTR	TRUE
cg14850730	-0.821043	0.0843126	5.02698e-15	-0.628804	0.318764	0.0752356	PRR5L	Body	FALSE
cg02771117	-0.825996	0.0848232	5.03196e-15				C8orf12;FAM167A	Body;3'UTR	NA
cg26366554	-0.87042	0.0894266	5.13238e-15	-0.778978	0.21789	0.0087461	KIAA1244	Body	TRUE
cg26821681	-0.6161	0.0632993	5.1374e-15	-0.490928	0.155326	0.00730548			TRUE
cg23575099	0.632266	0.0649626	5.14541e-15	0.0706354	0.0639312	0.295612	LGALS3	TSS200,5'UTR	FALSE
cg21739584	-0.851153	0.0874612	5.16776e-15	-0.45142	0.18559	0.0295316	BCL6	5'UTR,TSS200	TRUE
cg22214349	0.838493	0.0861705	5.19391e-15	0.242964	0.129093	0.0989625			FALSE
cg09590068	-0.565969	0.0581875	5.28569e-15	-0.304788	0.142039	0.0598495			FALSE
cg25354657	-0.735859	0.0756629	5.3122e-15				APLP2	Body	NA
cg03321829	-0.694699	0.0714418	5.34748e-15	-0.769451	0.232793	0.00788157	ERGIC1	Body	TRUE
cg05519606	-0.935786	0.0962539	5.39283e-15	-0.391694	0.219234	0.0935231	HIVEP2	5'UTR	FALSE
cg15857661	0.569811	0.0586186	5.42654e-15	0.278853	0.106345	0.0258304	MIR146B	TSS200	TRUE
cg16082401	0.720267	0.0741042	5.44987e-15	0.628894	0.105703	0.000174444	GIPR	Body	TRUE
cg02904344	-0.795138	0.081825	5.5008e-15	-0.681173	0.207433	0.00834328	SGK1	Body,1stExon,5'UTR	TRUE
cg04436964	-0.270456	0.0278319	5.50217e-15	-0.218793	0.0900877	0.0368239	ADAMTS4;NDUFS2	Body;TSS1500	TRUE
cg16978910	-0.641718	0.0660403	5.51228e-15						NA
cg12761472	-0.717591	0.0738542	5.53057e-15	-0.564987	0.210984	0.0292062			TRUE
cg18659867	-0.632689	0.0651281	5.57389e-15	-0.582964	0.163892	0.00827917			TRUE
cg23508201	-0.526628	0.0542171	5.60377e-15	-0.547957	0.16282	0.00789043			TRUE
cg05380759	0.558386	0.0574955	5.64039e-15				LARS2	Body	NA
cg11250692	-0.547548	0.0563862	5.669e-15	-0.402648	0.167321	0.0266038	PFKP	Body	TRUE
cg24870483	-0.536791	0.0552826	5.68725e-15	-0.557454	0.124139	0.0006767			TRUE
cg02760280	-0.624916	0.0643603	5.69424e-15	-0.227336	0.17583	0.223812	RAP1GAP	5'UTR	FALSE
cg10392172	0.52006	0.0535651	5.71216e-15				BATF2	Body	NA
cg21946631	-1.10045	0.113348	5.72092e-15	-0.819219	0.231452	0.00331536			TRUE
cg14691388	0.674097	0.0694425	5.75425e-15	0.48493	0.15257	0.0101925	KCNK9	Body	TRUE
cg25526960	0.721465	0.0743274	5.77169e-15						NA
cg26174398	-0.542322	0.0558799	5.80824e-15	-0.35359	0.120499	0.0118101			TRUE
cg16683060	-1.35082	0.139211	5.85391e-15				UBAC2	Body	NA
cg11304682	0.550333	0.0567194	5.87001e-15	0.279616	0.0961367	0.015571	PDZRN3	Body	TRUE
cg10230591	-0.412318	0.0425029	5.9164e-15						NA
cg21002528	0.658632	0.0679064	5.9636e-15	0.306297	0.136631	0.0458703	CRY2	3'UTR	TRUE
cg24683185	0.579861	0.0597858	5.96756e-15	0.346734	0.111873	0.00798092	MTMR15	Body	TRUE
cg26063719	-0.793285	0.081806	6.01541e-15	-0.484793	0.149227	0.00492078	VIM	Body	TRUE
cg06940720	0.564427	0.0582183	6.07235e-15	0.461575	0.149158	0.0101026			TRUE
cg22968789	0.637465	0.0657546	6.08325e-15	0.363864	0.0989405	0.00376751			TRUE
cg00779565	-0.472541	0.0487506	6.12537e-15	-0.510427	0.147023	0.0081741			TRUE
cg23856536	0.704978	0.072742	6.16663e-15	0.60044	0.0989927	2.24951e-05			TRUE
cg12338137	-0.957731	0.0988394	6.21331e-15	-0.722502	0.150461	0.000255832	TNS1	Body	TRUE
cg07597892	0.661916	0.068321	6.25296e-15	0.312608	0.110468	0.0147563	RRBP1	TSS1500	TRUE
cg00489066	-0.547094	0.0564864	6.33346e-15	-0.470884	0.158816	0.012046	AMOTL1	Body	TRUE
cg12115081	0.363977	0.0375877	6.38976e-15	0.192022	0.0639823	0.0125787	DCLK2	Body	TRUE
cg24151755	-0.560516	0.0578949	6.43979e-15	-0.58856	0.177026	0.0108493	GALNT2	Body	TRUE
cg11823637	0.678097	0.0700771	6.58758e-15	0.21907	0.077369	0.0130955			TRUE
cg01154283	0.613528	0.063413	6.62616e-15	0.245554	0.109065	0.0480561	CRIM1	Body	TRUE
cg20728419	-0.634423	0.0655761	6.64083e-15	-0.658411	0.181845	0.00633514	USP47	Body	TRUE
cg22251148	1.28263	0.13258	6.6486e-15	0.667363	0.205872	0.00735571			TRUE
cg02270332	0.796835	0.0823725	6.67189e-15	0.459399	0.129823	0.00569886			TRUE
cg13803727	-0.999026	0.103285	6.70245e-15						NA
cg07775417	-0.938012	0.0969924	6.74735e-15	-1.03808	0.269791	0.00523529	AGPAT9	Body	TRUE
cg00551679	1.02827	0.106347	6.80509e-15				FOXF1	3'UTR	NA
cg19849478	-0.933485	0.0965696	6.88293e-15	-0.668683	0.27876	0.0296152	MLXIP	Body	TRUE
cg12341429	-0.558899	0.0578195	6.88812e-15	-0.59519	0.127174	0.000173662			TRUE
cg19994159	0.526819	0.0545023	6.89681e-15						NA
cg11772527	0.862482	0.0892375	6.92638e-15	0.536055	0.084575	9.91443e-06	GPC6	Body	TRUE
cg05013438	-0.981592	0.101572	6.95709e-15				MTSS1	Body	NA
cg00294267	0.295466	0.0305842	7.05759e-15	0.0840924	0.08298	0.330947	ZNF423	Body	FALSE
cg24032269	-0.441795	0.0457394	7.1129e-15	-0.485335	0.111781	0.00154252	TCOF1	Body	TRUE
cg02022733	0.698757	0.0723627	7.19642e-15	0.41743	0.147688	0.0187905	PCDHGA1;PCDHGA10;PCDHGA11;PCDHGA12;PCDHGA2;PCDHGA3;PCDHGA4;PCDHGA5;PCDHGA6;PCDHGA7;PCDHGA8;PCDHGA9;PCDHGB1;PCDHGB2;PCDHGB3;PCDHGB4;PCDHGB5;PCDHGB6;PCDHGB7;PCDHGC3;PCDHGC4	Body;Body;Body;Body;Body;Body;Body;Body;Body;Body;Body;Body;Body;Body;Body;Body;Body;Body;Body;Body;TSS200	TRUE
cg06320401	-0.432014	0.0447392	7.19745e-15	-0.398323	0.121949	0.00959033			TRUE
cg19651003	-0.472348	0.0489188	7.21331e-15	-0.339242	0.120089	0.0160077	BSG	3'UTR	TRUE
cg19903805	-0.729848	0.0756369	7.41913e-15	-0.385311	0.178366	0.053424	TC2N	1stExon,5'UTR	FALSE
cg06062378	-0.764284	0.079238	7.54836e-15	-0.746812	0.150027	0.000226101	MCC	Body	TRUE
cg07611933	-0.796047	0.0825445	7.60059e-15	-0.743422	0.244691	0.0150476			TRUE
cg25039186	0.50262	0.0521251	7.64392e-15	0.262296	0.125692	0.0506197			FALSE
cg13856126	-0.367045	0.0380663	7.65419e-15	-0.237267	0.0827519	0.0144778	ANGPTL2;RALGPS1	Body;Body	TRUE
cg26373351	-0.587728	0.0609565	7.67058e-15	-0.311735	0.133691	0.0488086	ETV6	Body	TRUE
cg10118456	-0.860285	0.0892299	7.68934e-15	-0.640195	0.224824	0.0183531	ABCC1	Body	TRUE
cg10204320	0.606312	0.062899	7.74916e-15	0.507777	0.1658	0.0144073	MTMR9L	TSS1500	TRUE
cg11569478	-0.854783	0.0886796	7.76431e-15	-0.660939	0.262836	0.0268238	SYNPO2	Body	TRUE
cg00230924	-0.453321	0.0470454	7.87321e-15						NA
cg10476689	0.437476	0.0454026	7.88515e-15	0.07599	0.0881985	0.411485			FALSE
cg05383958	-0.737054	0.076498	7.90375e-15	-0.654819	0.149288	0.000700071			TRUE
cg26557834	-0.703145	0.0729824	7.92118e-15				SGK1	Body	NA
cg18816426	0.628662	0.0652649	7.99024e-15	0.399153	0.179905	0.0416096			TRUE
cg17516571	0.538132	0.0558668	7.99263e-15	0.289501	0.0953774	0.0129859			TRUE
cg10930664	-0.658129	0.0683252	7.99605e-15	-0.645644	0.248866	0.0197846	HTRA3	Body	TRUE
cg20428989	-0.607945	0.0631204	8.02389e-15	-0.663631	0.240699	0.0209294			TRUE
cg20175702	-0.66705	0.0692571	8.02405e-15	-0.500498	0.170917	0.00966482			TRUE
cg21336650	0.448957	0.0466302	8.14778e-15	0.0298912	0.0629387	0.643834	CARD14	Body,5'UTR,1stExon	FALSE
cg11046836	-0.709216	0.0736694	8.18401e-15	-0.773519	0.199427	0.0048638	SIPA1L1	Body	TRUE
cg04212021	-0.672228	0.069835	8.22246e-15	-0.396906	0.100936	0.00211591	MGAT1	5'UTR,TSS200,TSS1500	TRUE
cg05400732	0.600099	0.0623426	8.22664e-15				ARHGEF3	Body	NA
cg19972648	-0.889291	0.0924147	8.33586e-15				KCNMA1	Body	NA
cg19072957	-0.654126	0.0679838	8.37407e-15	-0.500394	0.142658	0.00353188			TRUE
cg23704195	0.868227	0.0902524	8.44026e-15	0.636734	0.203064	0.0123148			TRUE
cg04304687	0.799944	0.0831588	8.45949e-15	0.164283	0.204688	0.434628			FALSE
cg05181927	0.506511	0.0526584	8.48404e-15	0.226984	0.103117	0.0431322	RPS24	Body,3'UTR	TRUE
cg23679344	-0.770305	0.080093	8.52847e-15	-0.773131	0.207622	0.00244037	MED1	3'UTR	TRUE
cg20665205	-1.00255	0.104269	8.6273e-15	-0.816686	0.30737	0.024192	SHC4	Body	TRUE
cg13071869	0.900754	0.0936842	8.63491e-15	0.622345	0.094343	3.47746e-06	BOC	5'UTR	TRUE
cg09968709	-0.657954	0.0684496	8.7322e-15	-0.532071	0.203051	0.0263329	DEFB115	TSS200	TRUE
cg14712657	0.510403	0.0531031	8.75867e-15	0.247256	0.0972888	0.0288619			TRUE
cg19341309	0.70625	0.073536	9.04911e-15	0.483677	0.0972278	0.000377159	NCOR2	Body	TRUE
cg13022534	0.794929	0.0827752	9.07512e-15	0.497879	0.157189	0.00963704	SH3PXD2B	Body	TRUE
cg12392557	0.612708	0.0638023	9.08523e-15	0.141738	0.0580479	0.0292138	CHRNB2	3'UTR	TRUE
cg09374031	1.09663	0.11422	9.17522e-15	0.625847	0.215265	0.010748			TRUE
cg01832712	-0.337759	0.0351801	9.18032e-15	-0.281394	0.0929534	0.00790438			TRUE
cg06120359	-0.595611	0.0620554	9.29408e-15	-0.592673	0.140161	0.00203024			TRUE
cg11864326	0.530324	0.0552575	9.32396e-15	0.656081	0.188281	0.00508165	ABR	Body	TRUE
cg24324985	0.629222	0.0655638	9.33259e-15	0.248995	0.198165	0.226821	FOXA2	TSS1500	FALSE
cg04138492	-0.569611	0.059357	9.36331e-15	-0.291624	0.166102	0.117009	ISLR2;LOC283731	TSS1500;Body	FALSE
cg12765405	0.377997	0.0394052	9.52018e-15				SPATA20	Body	NA
cg09479286	-0.951215	0.0991616	9.52027e-15	-0.74051	0.197512	0.00136451	NOSTRIN	5'UTR,1stExon,Body	TRUE
cg04774043	0.68758	0.0716813	9.53691e-15	0.299317	0.12829	0.0481243	SFXN2	3'UTR	TRUE
cg20455395	0.682512	0.0711554	9.55028e-15	0.376666	0.0937049	0.00296854	TTC25	Body	TRUE
cg12618270	0.833065	0.0868892	9.72771e-15	0.147447	0.135002	0.302166	MFHAS1	Body	FALSE
cg08192033	0.723204	0.0754367	9.76025e-15				TPD52L1	5'UTR,Body	NA
cg01510990	0.410747	0.0428452	9.76594e-15	0.203391	0.0753137	0.0175583	CDYL	Body	TRUE
cg24200175	0.655025	0.0683368	9.83163e-15	0.255579	0.102497	0.0243654	PICALM	3'UTR	TRUE
cg08162222	0.470364	0.0490741	9.8527e-15	0.278799	0.103621	0.021742			TRUE
cg03349935	-0.480814	0.0501756	9.94549e-15				RASL12	TSS1500	NA
cg10191240	-0.645235	0.0673481	1.00347e-14	-0.607495	0.154189	0.00166067	WISP1	Body	TRUE
cg19174643	-1.01241	0.105675	1.00443e-14	-0.839325	0.232303	0.00259506			TRUE
cg14713217	-0.817368	0.0853174	1.00467e-14	-0.549031	0.182846	0.0111467			TRUE
cg10880006	0.587766	0.0613557	1.00767e-14	0.43508	0.128299	0.00306658	PRDM8	Body	TRUE
cg19759804	0.676943	0.0706656	1.00824e-14	0.373859	0.0911239	0.00220969	LDLRAP1	Body	TRUE
cg23466059	0.47463	0.0495502	1.01161e-14	0.0851164	0.0522919	0.132322			FALSE
cg08811259	0.768049	0.0802069	1.02459e-14	0.302185	0.0645455	0.000344281	BEND6	Body	TRUE
cg16255541	-0.69443	0.0725451	1.0403e-14	-0.409446	0.252508	0.125314	CHST12	5'UTR	FALSE
cg03059126	0.792074	0.0827591	1.04748e-14	0.635025	0.207471	0.00733208	LOC100130331	Body	TRUE
cg24691453	-0.452813	0.0473186	1.05391e-14	-0.274518	0.119172	0.0343471	S100A4	TSS200	TRUE
cg03788408	0.317189	0.033149	1.05789e-14	0.129767	0.04598	0.0126419	CORO7	Body	TRUE
cg18242760	0.71868	0.0751108	1.0593e-14	0.601536	0.184787	0.00639531	SLC24A5	Body	TRUE
cg13407975	1.26305	0.132007	1.06039e-14	1.08547	0.200594	0.000175814	CRLF1	Body	TRUE
cg25286679	-0.478993	0.0500678	1.06578e-14	-0.712788	0.173155	0.0020495			TRUE
cg26406924	0.871911	0.0911507	1.0718e-14	0.528009	0.143661	0.00346736	PAPPA2	Body	TRUE
cg02543268	0.483216	0.0505192	1.07468e-14	0.574714	0.135992	0.000847506	ATP10B	5'UTR	TRUE
cg18247223	-0.508386	0.053161	1.08347e-14	-0.600213	0.146888	0.0011634	TSPAN18	5'UTR	TRUE
cg02035751	0.660636	0.0690828	1.08427e-14	0.192697	0.0875282	0.0610732	RASSF5	Body,TSS1500	FALSE
cg14702960	-0.468184	0.0489713	1.09671e-14	-0.391707	0.125367	0.0121284			TRUE
cg09696359	-0.353237	0.0369596	1.11123e-14	-0.45883	0.139513	0.0100521	SYNM	Body	TRUE
cg01544728	-0.948989	0.0993002	1.11422e-14	-0.792922	0.32943	0.0412356			TRUE
cg09404376	-0.796638	0.0833783	1.12537e-14	-0.712081	0.193734	0.00258321	SGK1	TSS200,Body	TRUE
cg13869648	-0.824812	0.0863482	1.13702e-14	-0.724803	0.252401	0.0193272	C9orf9;C9orf98	5'UTR;TSS1500	TRUE
cg05531689	0.366165	0.0383335	1.1374e-14	0.218422	0.0504771	0.000917228	OTOF	Body	TRUE
cg15677080	0.593464	0.0621583	1.15987e-14	0.12206	0.0733555	0.113447			FALSE
cg22550815	-0.534538	0.0559892	1.16224e-14	-0.47132	0.137724	0.0061953	KANK2	3'UTR	TRUE
cg07876611	0.385162	0.0403488	1.16921e-14	0.248151	0.100629	0.0240258	TBX4	3'UTR	TRUE
cg26215399	-0.835654	0.0875477	1.17275e-14				FAM160B2	Body	NA
cg19579005	-0.962455	0.100838	1.17577e-14	-0.801857	0.208151	0.00151148			TRUE
cg02395396	-0.72305	0.075756	1.17617e-14				RAB3B	Body	NA
cg15537850	-0.266522	0.0279261	1.17935e-14	-0.334268	0.0819788	0.00181962	NAPRT1	TSS1500	TRUE
cg01855245	-0.913401	0.095719	1.18622e-14	-1.02078	0.243797	0.00230347	ZNF19	Body	TRUE
cg24073994	-0.403984	0.0423449	1.19778e-14	-0.31506	0.12258	0.0300678	RARA	Body	TRUE
cg04179148	-0.380754	0.0399106	1.19848e-14	-0.443877	0.12694	0.00617828	SERPINA1	TSS1500	TRUE
cg23424407	1.33634	0.140085	1.20208e-14	0.857766	0.361003	0.037405			TRUE
cg25398315	-0.529395	0.0555006	1.20707e-14	-0.413237	0.122179	0.00670503			TRUE
cg16704703	-0.598425	0.0627461	1.21408e-14	-0.600677	0.184506	0.00629519			TRUE
cg14684434	0.972578	0.101983	1.21712e-14				SNX18	Body	NA
cg01653532	0.783114	0.0821189	1.21885e-14	0.272094	0.12087	0.0563079	YPEL2	Body	FALSE
cg26346796	-0.562686	0.0590075	1.22159e-14	-0.688768	0.176505	0.00339485	TNXB	Body	TRUE
cg04221877	0.658688	0.0690876	1.231e-14	0.053323	0.16876	0.757944	RUNX3	TSS1500,Body	FALSE
cg16225773	0.701419	0.0735812	1.23919e-14	0.297473	0.13682	0.0547593			FALSE
cg09917805	0.326576	0.0342684	1.25361e-14	0.0973705	0.0355989	0.0147735			TRUE
cg03572680	-0.437345	0.0458955	1.25806e-14	-0.608781	0.09711	2.07579e-05	ROBO4	TSS1500	TRUE
cg17382048	-0.854546	0.0896879	1.26441e-14				CXCR5	TSS200	NA
cg21109025	-0.654794	0.0687264	1.26694e-14	-0.55991	0.210282	0.0252983	CCL2	TSS1500	TRUE
cg07232823	-0.519365	0.0545148	1.26969e-14	-0.369581	0.173231	0.0518168			FALSE
cg06913600	0.51935	0.0545149	1.27135e-14	0.169929	0.136316	0.233023	HAAO	TSS1500	FALSE
cg17217443	0.657589	0.0690283	1.2735e-14	0.417484	0.0777151	0.000119776	SOCS7	Body	TRUE
cg15370309	-0.4509	0.0473359	1.27813e-14	-0.431238	0.103666	0.00127586	NTN1	Body	TRUE
cg11580676	-0.446644	0.0468949	1.28472e-14	-0.513819	0.131446	0.00431877	BGLAP	TSS1500	TRUE
cg24948406	0.470751	0.0494356	1.29537e-14	0.326001	0.0935556	0.00356173	HOXB1	5'UTR,1stExon	TRUE
cg27474223	-1.08191	0.113628	1.30107e-14	-0.723688	0.203974	0.0049445	ZNF19	3'UTR	TRUE
cg13777668	-0.538973	0.0566075	1.30268e-14	-0.595434	0.0929215	2.00306e-05	ACTN1	Body	TRUE
cg12454161	-0.394114	0.0413973	1.30816e-14	-0.43566	0.0992718	0.00123865	SAMD11	Body	TRUE
cg13615136	0.563348	0.0591744	1.30891e-14	0.129479	0.0693833	0.102453			FALSE
cg05738403	0.349454	0.0367069	1.30892e-14	0.25832	0.0733316	0.00276576	COL11A2	Body	TRUE
cg03301498	-0.533205	0.0560176	1.31821e-14	-0.505618	0.141517	0.00572037	MED29	3'UTR	TRUE
cg02612270	-0.699756	0.0735201	1.32192e-14				LMF1	Body	NA
cg04780086	-0.567284	0.0596084	1.32794e-14	-0.355808	0.152932	0.0336754	ACOXL	3'UTR	TRUE
cg00859858	-0.803148	0.084397	1.33115e-14	-0.798301	0.212454	0.00659941	ZC3H12A	Body	TRUE
cg21538208	0.9014	0.0947239	1.33246e-14				MSX1	Body	NA
cg07838943	0.362727	0.0381189	1.33485e-14	0.192033	0.101468	0.0762238	VPS13D	Body	FALSE
cg13942922	-0.720061	0.0756732	1.33639e-14	-0.603465	0.17503	0.0064375			TRUE
cg01448881	0.504737	0.0530459	1.33815e-14	0.457843	0.123474	0.00237533	ATP1A2	TSS1500	TRUE
cg09970511	-0.725311	0.0762339	1.34298e-14	-0.853949	0.154005	8.18594e-05	BEND6	5'UTR	TRUE
cg14183602	-0.40332	0.0424115	1.37043e-14	-0.540671	0.147649	0.00644525			TRUE
cg11204562	-0.74212	0.0780391	1.37094e-14	-0.858262	0.202722	0.00239658	C10orf81	TSS200	TRUE
cg07244202	-0.736622	0.0774652	1.37417e-14	-0.576505	0.186527	0.00878282	ADAM12	Body	TRUE
cg01250603	-0.653534	0.0687482	1.39162e-14	-0.569803	0.189567	0.0177063			TRUE
cg12551957	-0.452471	0.0476077	1.40419e-14	-0.319726	0.108286	0.00905431	FBXL18	Body	TRUE
cg01004363	0.598215	0.0629473	1.40864e-14	0.114385	0.0699261	0.126016	AGAP11;C10orf116	TSS1500;Body	FALSE
cg05386769	0.71837	0.0756194	1.43127e-14	0.385614	0.167488	0.0509664	TNS1	Body	FALSE
cg05287437	-0.517748	0.0545273	1.46048e-14	-0.458291	0.114756	0.00475348	GALNTL2	TSS1500	TRUE
cg26363935	0.364487	0.0383872	1.4618e-14	0.108302	0.0785774	0.189801	NWD1	Body	FALSE
cg16622061	-0.583593	0.0614739	1.47257e-14	-0.519963	0.122209	0.00215463			TRUE
cg02312904	-0.700835	0.0738274	1.47548e-14	-0.626162	0.193032	0.00807463	BCAS3	Body	TRUE
cg18734433	0.648482	0.0683294	1.49086e-14	0.334664	0.108647	0.0151276	ZNF775	Body	TRUE
cg14662181	-0.877391	0.0924497	1.4913e-14	-0.975411	0.276827	0.00857586			TRUE
cg17419731	-0.749747	0.0790068	1.49667e-14	-0.434492	0.157123	0.0195567	FBXL18;MIR589	Body;TSS200	TRUE
cg01297180	0.564862	0.0595305	1.50349e-14	0.216417	0.0797319	0.0173259			TRUE
cg19867579	-0.58476	0.0616279	1.50386e-14	-0.536865	0.169182	0.011884			TRUE
cg07787851	-0.817444	0.0861546	1.50687e-14	-0.856963	0.227129	0.00547768	ZNF474	Body	TRUE
cg02638523	-0.652068	0.0687425	1.52308e-14	-0.454437	0.152836	0.017464	AGAP1	Body	TRUE
cg20633317	-0.411856	0.0434269	1.53501e-14	-0.306856	0.0556442	4.03946e-05	WNT11	Body	TRUE
cg21832142	-1.11019	0.11709	1.55151e-14	-0.63999	0.251078	0.0308608			TRUE
cg07145664	-0.787609	0.0830919	1.57004e-14						NA
cg09221159	-1.08038	0.113983	1.572e-14	-0.853895	0.289256	0.0107178			TRUE
cg27141751	0.877644	0.0926024	1.57849e-14	0.566587	0.118171	0.000430215	C10orf72	Body	TRUE
cg08123045	-0.934164	0.0985766	1.58563e-14	-0.648212	0.253096	0.0192177	MEF2D	5'UTR	TRUE
cg19263228	0.821198	0.0866701	1.59632e-14	0.680573	0.113616	0.000328844	PRDM16	Body	TRUE
cg06732545	-0.325686	0.034375	1.59974e-14	-0.267346	0.0947371	0.0171116	SYNPO	Body	TRUE
cg04618171	-1.06334	0.112233	1.60083e-14				HPCAL1	5'UTR	NA
cg23628437	-0.852444	0.0899821	1.60696e-14	-0.640747	0.200033	0.00996808	PSD3	Body	TRUE
cg21369890	-0.471426	0.0497641	1.60896e-14	-0.37875	0.122389	0.00874248			TRUE
cg27438690	-0.768337	0.0811402	1.63716e-14	-0.618348	0.273408	0.0367449	AKT3	Body	TRUE
cg17394237	-0.324163	0.0342362	1.64315e-14	-0.25058	0.117258	0.0518152	SORCS2	Body	FALSE
cg05522011	0.970131	0.102478	1.65543e-14				PRDM8	Body	NA
cg21368143	-0.851714	0.0899835	1.66642e-14	-0.536617	0.311028	0.124271	C12orf77	TSS1500	FALSE
cg23261343	-0.844575	0.0892317	1.66839e-14	-0.744289	0.141474	0.000109689	RUNX2	Body	TRUE
cg09384035	-0.59898	0.063288	1.67282e-14	-0.642327	0.131635	0.000682727			TRUE
cg05399718	0.465938	0.0492375	1.68233e-14	0.377435	0.102981	0.00294558	PITPNM2	5'UTR	TRUE
cg03429348	-0.567872	0.0600326	1.70974e-14	-0.486397	0.212732	0.039354	NGEF	Body	TRUE
cg11773456	-0.576572	0.0609617	1.72072e-14	-0.438876	0.195627	0.0421234	CCDC85C	Body	TRUE
cg26636045	0.792757	0.0838243	1.72507e-14	0.409733	0.117684	0.00449193			TRUE
cg08468401	-0.874038	0.0924363	1.73877e-14	-0.646499	0.171787	0.00249595			TRUE
cg20569893	0.633137	0.0669723	1.75291e-14	0.426158	0.0989564	0.00212151	FLOT2	Body	TRUE
cg17997363	0.74039	0.0783175	1.75309e-14	0.458364	0.123247	0.00186993	FGFR2	1stExon,5'UTR	TRUE
cg02142926	-0.833525	0.0881714	1.7549e-14						NA
cg02412684	0.945444	0.100024	1.7651e-14	0.451963	0.165219	0.0147668	FGFR2	5'UTR,TSS1500	TRUE
cg21579710	0.653635	0.0691529	1.76611e-14	0.325749	0.108773	0.0124492	AUTS2	Body	TRUE
cg17790129	0.815505	0.0862802	1.76765e-14	0.109487	0.0888726	0.237485	DFNA5	3'UTR	FALSE
cg11425149	0.846133	0.0895294	1.77489e-14	0.537318	0.0729084	6.95052e-06	CALD1	TSS1500	TRUE
cg14889653	0.39751	0.0420617	1.7768e-14	0.244211	0.0622407	0.0020556	TOLLIP	3'UTR	TRUE
cg18224970	0.425324	0.0450055	1.77797e-14	0.162871	0.0802839	0.0569308	VPS13B	Body	FALSE
cg10298741	-0.627617	0.0664115	1.77843e-14	-0.491953	0.164502	0.0127556	ZFHX3	5'UTR	TRUE
cg21777154	0.373444	0.0395198	1.78547e-14	0.283202	0.092792	0.0066471	C1orf21	5'UTR	TRUE
cg26923629	0.95301	0.100857	1.78852e-14	0.390209	0.172056	0.0431201	C16orf71	3'UTR	TRUE
cg02550722	0.447569	0.0473661	1.78858e-14	0.233788	0.0643056	0.0044871	TNXB	Body	TRUE
cg17574812	-0.767439	0.0812236	1.79382e-14	-0.852438	0.250707	0.00366133	ABHD6	Body	TRUE
cg21523688	0.436615	0.0462172	1.80534e-14	0.387509	0.0779388	0.000765536	SORD	Body	TRUE
cg11210880	-0.576052	0.0609875	1.81823e-14	-0.669135	0.205467	0.00952024	C6orf105	TSS1500	TRUE
cg08106730	-0.379739	0.0402083	1.82713e-14				ZNF385A	Body	NA
cg00376979	0.799826	0.0846965	1.8341e-14	0.453398	0.120351	0.00452081			TRUE
cg03420068	0.699396	0.0740823	1.85545e-14	0.348182	0.112166	0.00956632	BOC	5'UTR	TRUE
cg01308343	0.579533	0.0613896	1.85992e-14						NA
cg08221272	-0.560508	0.0593862	1.87556e-14	-0.501124	0.213737	0.038902	STK24	Body	TRUE
cg25483123	-0.570323	0.06043	1.8805e-14	-0.496299	0.144664	0.00460241			TRUE
cg05492387	-0.675601	0.0715899	1.88595e-14				RAP1GDS1	Body	NA
cg06633543	-0.474745	0.0503096	1.89116e-14	-0.69282	0.17608	0.00218387	CYP46A1	Body	TRUE
cg00158789	0.597069	0.0632823	1.9033e-14	0.460548	0.125404	0.00385904	TBX4	Body	TRUE
cg08913523	-0.704369	0.0746578	1.90652e-14	-0.60734	0.105733	4.37162e-05			TRUE
cg02073465	-0.769237	0.0815427	1.91561e-14	-0.440315	0.193045	0.0500315	GCNT3	1stExon,5'UTR	FALSE
cg04105350	-0.620867	0.0658209	1.92306e-14	-0.391806	0.161802	0.0379065	PRKCZ	Body	TRUE
cg22055891	-0.707468	0.0750034	1.92461e-14	-0.601103	0.168003	0.00375422			TRUE
cg13636014	-0.789866	0.0837418	1.9274e-14						NA
cg19689506	0.475926	0.0504593	1.92974e-14	0.422092	0.13279	0.00627481			TRUE
cg16695714	-0.712504	0.0755443	1.93202e-14	-0.787832	0.188426	0.00159174	C6orf105	Body	TRUE
cg08488318	-0.451047	0.0478378	1.95723e-14	-0.399753	0.134722	0.0103306	ERGIC1	Body	TRUE
cg04297067	1.25774	0.133421	1.97291e-14	0.887099	0.290028	0.0132754			TRUE
cg21900069	-0.702703	0.0745453	1.97568e-14	-0.68272	0.235345	0.0180499	COL8A1;MIR548G	5'UTR;Body	TRUE
cg10062874	0.674156	0.0715197	1.97896e-14	0.554736	0.173046	0.00946792	TTC7B	Body	TRUE
cg10075004	-0.547341	0.0580756	1.99226e-14	-0.584158	0.277689	0.0513666			FALSE
cg09076339	0.332227	0.0352529	1.99698e-14	0.259376	0.0661854	0.00331769	ITPKB	Body	TRUE
cg14197071	0.617	0.0654784	2.00702e-14	0.316829	0.0691269	0.000580567	PRDM8	5'UTR	TRUE
cg24620797	-0.845603	0.0897503	2.01786e-14	-0.499276	0.173698	0.016206	BOC	Body	TRUE
cg11690724	0.602524	0.0639657	2.03802e-14	0.458171	0.0990992	0.000564364	EBF1	Body	TRUE
cg25568241	-0.78451	0.0832943	2.04656e-14	-0.593096	0.180386	0.00472731			TRUE
cg25911123	-0.436902	0.0463937	2.0579e-14	-0.292387	0.102005	0.0160391			TRUE
cg05116002	1.15269	0.122408	2.06249e-14	0.644559	0.143745	0.000567569	FLNB	Body	TRUE
cg12690127	1.0148	0.107771	2.06731e-14	0.282548	0.21765	0.228794	PTPN6	TSS200	FALSE
cg16857641	-0.736747	0.0782663	2.09376e-14	-0.52566	0.326911	0.133956	MICALL2	Body	FALSE
cg14186336	-0.403563	0.0428728	2.09662e-14	-0.313054	0.141993	0.0463584	GSN	5'UTR	TRUE
cg23597015	0.620646	0.0659413	2.1053e-14	0.251165	0.129991	0.0761849	CORO2B	Body	FALSE
cg01411912	-0.361606	0.038421	2.10928e-14	-0.349209	0.130715	0.0260756	S100A4	Body	TRUE
cg15555217	-0.364369	0.0387148	2.10978e-14				CTDSPL;MIR26A1	Body;Body	NA
cg24721647	-0.546218	0.0580487	2.12811e-14	-0.644615	0.270421	0.0299019	ACSL1	5'UTR	TRUE
cg26495711	-0.682344	0.07252	2.13375e-14				HDAC4	Body	NA
cg11234688	-0.761845	0.0809847	2.15049e-14	-0.849854	0.267419	0.00820059			TRUE
cg06033579	0.818115	0.0869708	2.15522e-14	0.385614	0.126559	0.0116621	DHRS3	Body	TRUE
cg16248554	-0.433773	0.0461139	2.15713e-14	-0.232489	0.16966	0.187954	GLI2	Body	FALSE
cg26575914	0.495597	0.0527	2.18047e-14	0.160329	0.0800486	0.0808511	OBSCN	5'UTR	FALSE
cg23217940	-0.447334	0.0475689	2.18256e-14	-0.385156	0.115003	0.00806068	CYFIP1	Body,TSS1500	TRUE
cg03377767	0.396316	0.0421455	2.18618e-14	0.251913	0.0858626	0.0169115	MSGN1	TSS1500	TRUE
cg02104392	-0.648271	0.0689436	2.19201e-14	-0.568966	0.142468	0.0025101			TRUE
cg10040541	-0.601607	0.063981	2.19213e-14	-0.514972	0.124283	0.00137554	CSGALNACT1	Body,5'UTR	TRUE
cg09306188	-0.618475	0.0657953	2.22045e-14	-0.411407	0.169696	0.0350543	MGRN1	Body	TRUE
cg03184776	-0.770668	0.0819918	2.22693e-14	-0.717374	0.213432	0.00366572	MIR2117	TSS200	TRUE
cg18014547	-0.887061	0.0943946	2.24628e-14						NA
cg10888242	0.525254	0.0559082	2.27051e-14				SAMD4A	Body	NA
cg05236720	0.7622	0.0811385	2.28164e-14	0.543795	0.257461	0.0506416	CDC42EP3	5'UTR	FALSE
cg01039401	-0.57864	0.0616027	2.2889e-14	-0.477387	0.183434	0.0253352	TEAD4	5'UTR	TRUE
cg07922843	0.979918	0.104368	2.32955e-14	0.428369	0.152639	0.0200252			TRUE
cg03106207	0.476654	0.0507837	2.36187e-14	0.195104	0.0903217	0.0565134			FALSE
cg22891707	0.449822	0.047929	2.37023e-14	0.299981	0.121057	0.0332229			TRUE
cg10334489	-0.426461	0.0454408	2.3723e-14	-0.422493	0.127223	0.0048044	KSR1	TSS200	TRUE
cg12670073	-0.556217	0.0592678	2.374e-14	-0.633764	0.134116	0.000305151	PMEPA1	TSS1500	TRUE
cg19753864	-0.549455	0.0585488	2.37659e-14	-0.579146	0.195495	0.0109216			TRUE
cg21643939	-0.890853	0.0949435	2.39323e-14						NA
cg19009132	-0.575573	0.0613527	2.41002e-14				EMP1	5'UTR	NA
cg11229273	-0.757135	0.0807115	2.41679e-14	-0.790748	0.162943	0.000149183	ARHGEF3	Body	TRUE
cg26788216	-0.540038	0.0575705	2.41979e-14	-0.521377	0.198834	0.022813	IL1RL2	Body	TRUE
cg22804528	-0.654784	0.0698112	2.4317e-14	-0.747938	0.18484	0.00196184			TRUE
cg00711291	0.620493	0.0661602	2.43939e-14	0.473866	0.110545	0.00226866	SDK2	Body	TRUE
cg13184448	-0.739144	0.0788294	2.46255e-14	-0.669674	0.218651	0.00800202	LRRFIP1	Body	TRUE
cg13365436	0.813102	0.0867194	2.46531e-14	0.501816	0.175486	0.010343	AP2A2	Body	TRUE
cg03259292	0.704824	0.0751953	2.49807e-14	0.100845	0.0847785	0.253344			FALSE
cg20426881	-0.440163	0.0469647	2.5093e-14						NA
cg01321962	-0.744529	0.0794511	2.52376e-14	-0.5888	0.207856	0.0123961	ESR1	5'UTR,TSS1500	TRUE
cg12417775	0.911957	0.0973273	2.53397e-14	0.682106	0.200846	0.0053845	PPP2R5A	Body	TRUE
cg22946648	0.435464	0.0464794	2.54552e-14	0.0503067	0.0579838	0.4118	PKIG	Body	FALSE
cg22677858	-0.38759	0.0413705	2.54777e-14				IPO9	TSS1500	NA
cg08176258	-0.787809	0.0841103	2.57465e-14	-0.484158	0.212134	0.0484168	MAD1L1	Body	TRUE
cg12945707	0.478056	0.0510471	2.59037e-14	0.336856	0.0443891	3.46427e-06	COL11A2	Body	TRUE
cg00305996	0.754179	0.0805378	2.59852e-14	0.34334	0.110959	0.0128389	IRS1	3'UTR	TRUE
cg02210151	0.781602	0.0834668	2.59925e-14	0.414725	0.117607	0.00812837	FGFR2	5'UTR,1stExon	TRUE
cg18087266	0.444026	0.0474243	2.6152e-14	0.0413658	0.0783268	0.608771	RUNX3	TSS1500,Body	FALSE
cg23320499	0.54689	0.0584151	2.62315e-14	0.199469	0.147417	0.194812	DUSP16	Body	FALSE
cg12113251	-0.642415	0.0686211	2.62745e-14	-0.46026	0.17719	0.0283733	FAM119B;TSFM	3'UTR;TSS1500	TRUE
cg03894284	-0.58314	0.0623002	2.64604e-14	-0.467819	0.187348	0.0234793	SLC19A3	5'UTR	TRUE
cg11957248	-0.483281	0.0516317	2.64612e-14	-0.452725	0.114343	0.00370762	CALHM3	5'UTR,1stExon	TRUE
cg25031460	-0.508969	0.0543813	2.65658e-14	-0.565268	0.217716	0.0196044	PRELP	3'UTR	TRUE
cg06160606	-0.799211	0.0853979	2.66362e-14	-0.767651	0.231151	0.00416515	PDE4B	Body	TRUE
cg14984781	-0.503429	0.0537933	2.66455e-14				DOC2B	TSS1500	NA
cg11935459	-0.650913	0.06956	2.67641e-14	-0.61403	0.163559	0.00299876	GALK2	Body	TRUE
cg27641801	-0.835847	0.0893253	2.67929e-14	-0.70972	0.266815	0.0244188	STX18	Body	TRUE
cg05260886	-0.37575	0.0401584	2.68685e-14	-0.200271	0.0934669	0.0591697	CCDC88C	Body	FALSE
cg16001689	-0.81542	0.0871498	2.68878e-14	-0.737054	0.179812	0.00172183			TRUE
cg14171944	0.462498	0.0494333	2.69515e-14	0.317737	0.144069	0.0425321	DENND1A	Body	TRUE
cg04352088	0.557387	0.0595813	2.70623e-14	0.186906	0.0964095	0.0809924	SCUBE1	Body	FALSE
cg08754149	-0.650446	0.0695364	2.71849e-14	-0.52585	0.111294	0.000444622	C10orf11	Body	TRUE
cg06442240	-0.779438	0.0833322	2.72639e-14	-0.457517	0.156864	0.0200257	ITPRIPL2	1stExon,Body,3'UTR	TRUE
cg14816917	0.365293	0.0390564	2.73147e-14	0.177443	0.0679289	0.0314916			TRUE
cg08298091	0.559044	0.0597727	2.73306e-14	0.328007	0.0937151	0.0064685	MRVI1	Body	TRUE
cg04442426	0.854393	0.0913525	2.73457e-14	0.304065	0.136475	0.0429851	GDNF	Body	TRUE
cg16296679	-0.430309	0.0460113	2.73994e-14	-0.514287	0.15241	0.00992109	WBP2NL	TSS1500	TRUE
cg26254193	-0.750047	0.0802295	2.78221e-14	-0.722059	0.205145	0.00841669	ARNTL2	Body	TRUE
cg03631656	-0.466902	0.0499431	2.78347e-14	-0.280841	0.0979065	0.011595	ANGPT2;MCPH1	5'UTR,1stExon;Body	TRUE
cg04915044	0.914315	0.0978218	2.8073e-14	0.8801	0.201199	0.00112476	POLR1A	Body	TRUE
cg23654401	-0.936854	0.100264	2.84278e-14	-0.845619	0.222825	0.00250773	VOPP1	Body	TRUE
cg03428314	0.465342	0.049816	2.87636e-14						NA
cg16783186	-0.636102	0.0680983	2.88003e-14	-0.658367	0.154761	0.00142477			TRUE
cg23488578	0.717629	0.0768275	2.88201e-14	0.250543	0.102777	0.038069	DICER1	Body	TRUE
cg11171094	0.686237	0.0734733	2.89237e-14	0.379593	0.106043	0.00300575			TRUE
cg12514933	-0.533116	0.0570794	2.89316e-14				PMEPA1	TSS1500,TSS200	NA
cg25577212	0.400249	0.0428554	2.89822e-14	0.314745	0.091898	0.00566699	DFNA5	Body	TRUE
cg19526455	0.582063	0.0623356	2.92298e-14	0.184442	0.0390173	0.00057079	PPP1R1B	Body	TRUE
cg06482783	-0.778931	0.0834264	2.93359e-14	-0.631816	0.289366	0.044846			TRUE
cg08035281	-0.360893	0.0386557	2.94223e-14				TARBP2	3'UTR	NA
cg02909793	0.512356	0.054886	2.95753e-14						NA
cg02224164	-0.672066	0.0720016	2.96881e-14	-0.539348	0.209607	0.0237008	MARS	Body	TRUE
cg21898046	-0.321308	0.0344269	2.98166e-14	-0.0551321	0.0765753	0.480475	MGAT1	5'UTR,TSS200,TSS1500	FALSE
cg15058852	-1.0122	0.108456	2.98538e-14	-0.512163	0.233559	0.0506135	GNS	3'UTR	FALSE
cg00777315	-0.403181	0.0432017	2.98871e-14	-0.336224	0.111484	0.00830963	DCT	TSS1500	TRUE
cg08280368	-0.467627	0.0501419	3.07488e-14	-0.442029	0.148259	0.0100178	TTC9	Body	TRUE
cg08206079	-0.557557	0.0597921	3.09042e-14	-0.496115	0.2718	0.0844288	ACOX3	Body	FALSE
cg01522296	-0.487463	0.0522896	3.12543e-14	-0.538242	0.146281	0.00591096	IL17REL	TSS1500	TRUE
cg07736627	-0.705904	0.0757224	3.1269e-14	-0.624069	0.161504	0.00308412	ALX4	Body	TRUE
cg08947774	-0.850064	0.0911951	3.13917e-14	-0.812497	0.197837	0.001676	PALLD	Body	TRUE
cg23689615	0.471624	0.0506035	3.15851e-14				LOXL1	Body	NA
cg20627652	-0.44908	0.048187	3.16475e-14	-0.251478	0.0975329	0.0214851			TRUE
cg09232358	-1.03725	0.111308	3.17581e-14	-0.661451	0.227815	0.0170372			TRUE
cg00664697	-0.902776	0.0968776	3.176e-14	-0.753641	0.235581	0.00506344			TRUE
cg11196333	0.716978	0.0769459	3.18679e-14	0.312814	0.0890284	0.00492789	CHI3L1	Body	TRUE
cg22500261	-0.701926	0.0753448	3.2119e-14	-0.62191	0.180168	0.00360809			TRUE
cg10314760	1.18505	0.127234	3.2439e-14	0.563234	0.175835	0.0059149	FGFR2	TSS200,5'UTR,1stExon	TRUE
cg22169053	0.455071	0.0488614	3.2499e-14	0.101643	0.0591023	0.111079	SPOCD1	5'UTR	FALSE
cg06002952	-0.735615	0.0789857	3.25314e-14	-0.759535	0.203043	0.00408888	RICS	Body	TRUE
cg09439817	0.482188	0.0517757	3.25686e-14	0.17168	0.0830248	0.0667277	SP6	5'UTR,1stExon	FALSE
cg04203587	0.498279	0.0535078	3.26751e-14				PARM1	Body	NA
cg23457506	0.78721	0.0845503	3.29251e-14	0.456743	0.0720094	9.47198e-06	LCLAT1	5'UTR,Body	TRUE
cg20988960	1.01681	0.109225	3.31052e-14	0.511782	0.126133	0.00367877	PRDM16	Body	TRUE
cg01849093	0.511239	0.0549177	3.31253e-14	0.320161	0.119859	0.0212673			TRUE
cg18873386	-0.702	0.0754143	3.32118e-14	-0.492024	0.178776	0.0224101	DLX5	Body	TRUE
cg21101759	-0.543109	0.0583582	3.35219e-14	-0.319684	0.142218	0.0441772			TRUE
cg04205616	-0.634622	0.0681949	3.35893e-14	-0.687896	0.170231	0.00148858			TRUE
cg02066441	0.650415	0.069896	3.36703e-14	0.35353	0.0725181	0.000423047			TRUE
cg03093944	-0.735463	0.0790587	3.40752e-14				RAP1GAP2	Body	NA
cg06114556	0.369358	0.0397054	3.41192e-14	0.184981	0.0770138	0.0269585	TNS3	5'UTR	TRUE
cg05156566	0.793265	0.0852766	3.41507e-14	0.526469	0.143465	0.00286664	SOX5	5'UTR	TRUE
cg20603611	-1.10068	0.118324	3.41532e-14	-0.706195	0.172917	0.00190626	ST3GAL1	5'UTR	TRUE
cg09703136	-1.02937	0.110659	3.41584e-14	-0.821677	0.242014	0.00441213			TRUE
cg11389960	0.798221	0.0858295	3.44799e-14	0.241448	0.0983661	0.0370507	MTMR10	Body	TRUE
cg24022152	-0.647704	0.0696552	3.46873e-14	-0.461636	0.118482	0.00266701	MICAL2	5'UTR	TRUE
cg13650740	-0.456609	0.0491184	3.50884e-14	-0.451688	0.118442	0.00359607			TRUE
cg19588016	-0.742267	0.0798868	3.58092e-14	-0.750092	0.179491	0.00187286	ASAP2	Body	TRUE
cg03475776	0.479943	0.0516544	3.5819e-14				HDAC4	Body	NA
cg06480353	-0.501843	0.0540116	3.58251e-14	-0.650635	0.169828	0.00176138			TRUE
cg02179982	-0.616302	0.0663345	3.59158e-14	-0.53333	0.171444	0.00842236	WNT7B	Body	TRUE
cg21638357	-0.395097	0.0425269	3.59642e-14				GIGYF1	Body	NA
cg12152352	-0.591388	0.0636592	3.60592e-14	-0.416173	0.168531	0.0393844	TPCN2	3'UTR	TRUE
cg18776616	-0.958256	0.103169	3.63282e-14	-0.759252	0.256454	0.0157769			TRUE
cg21212881	0.676258	0.0728194	3.65611e-14	0.457902	0.122288	0.00321006			TRUE
cg00874032	-0.497249	0.0535454	3.66088e-14	-0.522109	0.105273	0.000180659			TRUE
cg04390865	0.615155	0.0662484	3.67519e-14	0.192442	0.0814722	0.0398185	MIR320B1	TSS1500	TRUE
cg16251016	-0.549663	0.0591965	3.67824e-14	-0.538001	0.168296	0.00702614			TRUE
cg03315407	-0.808725	0.0870991	3.68309e-14				ANKH	Body	NA
cg13756014	-0.954537	0.102812	3.69649e-14	-0.688629	0.255736	0.0161956			TRUE
cg04249559	-0.660472	0.0711462	3.71251e-14				B4GALNT3	Body	NA
cg14416623	-1.05745	0.113917	3.7235e-14	-0.700359	0.21321	0.00684472	NCKAP5	Body	TRUE
cg18898325	-0.505392	0.0544464	3.72756e-14	-0.568508	0.156343	0.00720799	WBP2NL	TSS1500	TRUE
cg10731848	1.0856	0.11699	3.77693e-14	0.677358	0.237152	0.0222654	PKD1L1	3'UTR	TRUE
cg16579981	0.989513	0.106645	3.79112e-14	0.534266	0.148106	0.00246077			TRUE
cg00741986	-0.537689	0.0579609	3.82115e-14				TNIP2	Body	NA
cg00829063	-1.02168	0.110146	3.8392e-14	-0.892025	0.250622	0.00293639			TRUE
cg24722348	-0.34175	0.0368457	3.8481e-14	-0.170614	0.0684742	0.0386175	ALPL	Body	TRUE
cg16356013	-0.618621	0.0667066	3.87191e-14	-0.725506	0.191712	0.00394427	H2AFY	Body	TRUE
cg10901633	0.823963	0.0888676	3.90543e-14	0.502465	0.126545	0.0026706	ITPR1	Body	TRUE
cg05194636	-0.769707	0.0830199	3.91319e-14	-0.511177	0.287555	0.101636			FALSE
cg17359265	0.298644	0.0322161	3.93638e-14				ADAMTS2	Body	NA
cg20611272	-0.370828	0.0400043	3.9419e-14	-0.405032	0.0832679	0.000193324			TRUE
cg25656096	-0.724363	0.0781434	3.94253e-14	-0.635373	0.184444	0.0105595			TRUE
cg07857469	0.517606	0.0558416	3.95103e-14	0.325229	0.0763839	0.00131991	PRDM8	5'UTR	TRUE
cg09012091	-1.00167	0.108069	3.95747e-14	-0.679698	0.276749	0.0305656	GPLD1	Body	TRUE
cg24876404	-0.978173	0.105536	3.96136e-14	-0.554512	0.181203	0.0101851			TRUE
cg15111638	1.06736	0.115159	3.96184e-14	0.383658	0.125504	0.0105472			TRUE
cg16426366	0.591749	0.0638534	3.98372e-14	0.436324	0.0952082	0.000286438			TRUE
cg04256834	-0.660964	0.0713235	3.98661e-14	-0.413497	0.160609	0.0249973	OPCML	Body	TRUE
cg02934300	0.535615	0.0578004	3.99554e-14						NA
cg11818555	-0.805093	0.0869082	4.04726e-14	-0.830674	0.163219	0.000192443			TRUE
cg16589830	0.687906	0.0742701	4.07401e-14	0.0699598	0.187039	0.714012			FALSE
cg21525176	-0.560566	0.060526	4.08566e-14	-0.357729	0.16054	0.0423955	LHFPL2	5'UTR	TRUE
cg26864766	-0.472418	0.05101	4.09061e-14				MACF1	Body	NA
cg13734061	0.804178	0.0868456	4.11659e-14	0.50488	0.146311	0.00342023	FGFR2	Body	TRUE
cg14507533	-0.584811	0.0631598	4.12801e-14	-0.624515	0.186764	0.00716626			TRUE
cg04137530	0.52437	0.0566456	4.16829e-14	0.0115995	0.148834	0.939074			FALSE
cg10664971	-0.560578	0.0605589	4.17363e-14	-0.528964	0.144303	0.00334447	ANXA11	3'UTR	TRUE
cg12550399	0.667031	0.0720601	4.17617e-14	0.299373	0.0811169	0.00304537	SLC47A1	3'UTR	TRUE
cg15805451	0.522626	0.0564618	4.18193e-14	0.182765	0.0685844	0.0227359	COBL	Body	TRUE
cg25773259	-1.1701	0.126432	4.20976e-14						NA
cg24053992	-0.613553	0.0662984	4.21662e-14	-0.659051	0.159174	0.0029814			TRUE
cg01619416	-0.413168	0.0446483	4.22728e-14	-0.405478	0.152707	0.0314826			TRUE
cg19823512	-0.466596	0.0504354	4.27375e-14	-0.460232	0.0964252	0.000317678			TRUE
cg21558341	0.462761	0.0500251	4.28854e-14	0.18639	0.111213	0.12579	COL11A2	Body	FALSE
cg18703983	-0.815853	0.0882228	4.34435e-14	-0.668922	0.243248	0.022583	KCNS3	5'UTR	TRUE
cg20663852	-0.800204	0.0865425	4.36881e-14	-0.768889	0.201445	0.00568212	ATP9A	Body	TRUE
cg20480274	0.527294	0.0570327	4.38626e-14	0.105186	0.0911266	0.27956	SEZ6	Body	FALSE
cg02263932	-0.39454	0.0426787	4.40634e-14	-0.252207	0.105241	0.034555	NFATC2	Body	TRUE
cg07440264	-0.558848	0.0604586	4.42494e-14	-0.696104	0.105535	1.49093e-05	CD59	5'UTR,TSS1500	TRUE
cg14145074	-0.286362	0.0309828	4.44163e-14	-0.213349	0.0759354	0.0137272	ACTB	Body	TRUE
cg24194674	-0.576179	0.0623438	4.45472e-14				ADAM12	Body	NA
cg25913882	-0.693209	0.0750189	4.48438e-14	-0.505699	0.191745	0.0261195	CUBN	Body	TRUE
cg02556649	-0.74736	0.0808851	4.49755e-14	-0.613747	0.267101	0.0382773	TNNT3	Body	TRUE
cg20405742	-0.880811	0.0953456	4.53135e-14	-0.756807	0.196577	0.00477661			TRUE
cg13755270	0.802963	0.0869462	4.59004e-14						NA
cg14142817	0.404336	0.0437831	4.59394e-14	0.354824	0.118551	0.0124438	GAB1	Body	TRUE
cg19612574	-0.889773	0.0963629	4.62248e-14	-0.86279	0.265196	0.00670493	MAPK8	TSS1500	TRUE
cg26090775	0.734926	0.079599	4.63719e-14	0.297787	0.111121	0.0192392			TRUE
cg09205595	0.339997	0.0368306	4.66722e-14	0.101325	0.0791637	0.224774	AGAP3	TSS1500	FALSE
cg20940675	-0.580418	0.0628823	4.69108e-14	-0.153314	0.140952	0.293999			FALSE
cg18809706	-0.601709	0.0651909	4.69655e-14						NA
cg10350350	0.403382	0.0437087	4.7193e-14	0.213526	0.0813992	0.0271299			TRUE
cg17892259	-0.592466	0.0642266	4.80849e-14	-0.659413	0.181911	0.00271587	HIVEP3	5'UTR	TRUE
cg02923972	-0.335288	0.0363516	4.83243e-14	-0.302386	0.0692264	0.000867711	BTBD19	Body	TRUE
cg22935422	-0.663815	0.0719876	4.88082e-14	-0.744277	0.144199	0.000169683	PDE7B	Body	TRUE
cg00550340	-0.292938	0.031776	4.93261e-14	-0.38028	0.0793713	0.000227434	CDR2L	Body	TRUE
cg24032304	-0.65128	0.0706554	4.95758e-14	-0.647813	0.194855	0.00743601	PTPN11	Body	TRUE
cg05713044	0.727211	0.0788937	4.9596e-14	0.11999	0.127729	0.37179	MYO10	Body	FALSE
cg05634915	-0.632245	0.0685937	4.9673e-14	-0.657905	0.212892	0.0135064	XYLT1	Body	TRUE
cg18434588	0.696759	0.0755984	4.98196e-14	0.140231	0.0905655	0.140195	MSH3	Body	FALSE
cg10176070	0.474738	0.0515115	4.99153e-14						NA
cg24696715	0.405628	0.044015	5.00211e-14				TGFB3	Body	NA
cg25161912	-0.62038	0.0673298	5.03789e-14	-0.578659	0.16769	0.00435449	HMGA2;RPSAP52	Body;TSS200	TRUE
cg26347222	0.9076	0.098502	5.03838e-14	0.291164	0.167269	0.0996539	BMPER	Body	FALSE
cg01485549	-0.529213	0.0574398	5.05361e-14	-0.517047	0.132475	0.00406463	FTO	Body	TRUE
cg02933362	-0.552683	0.0599896	5.06205e-14	-0.636833	0.168314	0.00225322	RFX8	TSS1500	TRUE
cg21531679	0.542112	0.0588604	5.12583e-14	0.163741	0.0692829	0.0319528	IGF2BP2	Body	TRUE
cg09626634	-0.763564	0.0829147	5.15055e-14	-0.812612	0.225618	0.00423161	GPR183;UBAC2	TSS1500;Body	TRUE
cg08375396	-0.725302	0.0787598	5.1506e-14	-0.67894	0.202901	0.010544			TRUE
cg24888814	0.337024	0.0366116	5.23454e-14	0.205672	0.0558705	0.00163191	COPZ1	Body	TRUE
cg17486314	-0.651211	0.0707799	5.3478e-14	-0.5169	0.0910403	5.37208e-05	BACH2	5'UTR	TRUE
cg19241927	1.06081	0.115304	5.3585e-14	0.760999	0.235294	0.0070784			TRUE
cg20240791	0.579439	0.0629861	5.37226e-14	0.433885	0.0727034	7.07938e-05	TMEM63A	5'UTR	TRUE
cg18515872	-0.53449	0.0581041	5.38748e-14	-0.282372	0.135107	0.0521374	RGS6	Body	FALSE
cg01070197	0.923283	0.100378	5.40641e-14	0.545659	0.265951	0.0571242	DLC1	Body	FALSE
cg23684410	-0.678606	0.0737812	5.41826e-14				SIK3	Body	NA
cg24414363	-0.413686	0.0449785	5.4214e-14				CENPM	TSS200,Body	NA
cg00350432	0.377633	0.0410613	5.43594e-14	0.27904	0.0806269	0.00574481	SMAD6	Body	TRUE
cg03439237	-0.288236	0.0313423	5.44655e-14	-0.217303	0.0844447	0.0346792	CAMKK1	TSS1500,5'UTR	TRUE
cg14210790	-0.395367	0.0429941	5.45931e-14	-0.369224	0.0865831	0.00059539			TRUE
cg21943117	-0.544693	0.0592368	5.47507e-14						NA
cg06373870	0.329393	0.0358283	5.51212e-14	0.276261	0.0776717	0.00364386	PRDM8	TSS1500,5'UTR	TRUE
cg23598378	-0.746319	0.0811855	5.53366e-14	-0.831625	0.261204	0.0115646	C6orf132	Body	TRUE
cg02147126	-0.439403	0.0478221	5.64419e-14	-0.51484	0.18332	0.0165926	AZU1	TSS200	TRUE
cg21440776	-0.722693	0.078658	5.65644e-14	-0.732306	0.183062	0.00307289	IFFO1	Body,TSS200	TRUE
cg05187155	-0.716502	0.0779892	5.67144e-14	-0.495856	0.281617	0.0990724	RAPGEF2	3'UTR	FALSE
cg16326367	-0.56015	0.0609712	5.67324e-14	-0.552748	0.131977	0.00273106	LHFPL2	TSS1500	TRUE
cg07424912	-0.528882	0.0575704	5.68395e-14				SLC38A7	TSS1500	NA
cg08871244	-0.383584	0.0417549	5.6871e-14	-0.280037	0.120124	0.0430152	FAM38A	Body	TRUE
cg26306154	-0.62812	0.0683869	5.73162e-14	-0.469099	0.182623	0.0357908	ZFYVE20	Body	TRUE
cg13410764	-0.416112	0.0453051	5.73483e-14	-0.487657	0.0838896	5.44347e-05			TRUE
cg14196395	0.953999	0.10389	5.78199e-14	1.10165	0.281836	0.00235582	DYSF	Body	TRUE
cg07389611	0.918385	0.100027	5.8189e-14	0.452356	0.173748	0.031969	TBX4	Body	TRUE
cg08426157	-0.922898	0.100523	5.82907e-14	-0.820198	0.177973	0.000471731	HDAC9	Body	TRUE
cg26201596	-0.508786	0.0554194	5.83731e-14						NA
cg10557907	0.581057	0.0632915	5.83754e-14	0.0796986	0.0804422	0.347589	PRDM16	Body	FALSE
cg12508639	0.473763	0.051605	5.83978e-14	0.233422	0.0930244	0.024272	FLNB	3'UTR	TRUE
cg24365121	-0.542878	0.0591343	5.84302e-14	-0.481344	0.161262	0.0104473	TNNI2	TSS1500,TSS200	TRUE
cg10071442	-0.426418	0.0464618	5.91078e-14				EHMT2	Body	NA
cg03343669	0.518972	0.0565477	5.91647e-14	0.269455	0.0782704	0.00471599			TRUE
cg04478875	-0.511379	0.0557214	5.92124e-14	-0.837506	0.225911	0.00206171	FGF1	5'UTR,Body	TRUE
cg27112972	0.443254	0.0483089	5.97373e-14	0.16818	0.114845	0.163705			FALSE
cg10016647	-0.411627	0.0448636	5.98306e-14	-0.276742	0.100883	0.0211744	MGC87042	Body	TRUE
cg21547371	0.589344	0.0642342	5.98687e-14	0.353803	0.0599912	5.75822e-05	MUSTN1	TSS1500	TRUE
cg09453252	-0.855698	0.0932671	5.99258e-14	-0.764021	0.213231	0.00750388			TRUE
cg23640925	-0.631593	0.0688431	6.00093e-14	-0.728064	0.189977	0.00224605			TRUE
cg05932560	0.640755	0.0698672	6.09001e-14	0.0185449	0.0999214	0.856122			FALSE
cg14993491	0.535697	0.0584251	6.14666e-14	0.301304	0.194153	0.151533	PCSK9	TSS1500	FALSE
cg11883141	-0.668094	0.0728732	6.17525e-14				SLA;TG	Body,5'UTR;Body	NA
cg05845141	-0.431462	0.0470744	6.24011e-14	-0.401771	0.099644	0.00401667	ARRDC2	Body	TRUE
cg00920162	0.488527	0.0533008	6.24142e-14	0.53026	0.100226	5.72228e-05	COL11A2	Body	TRUE
cg26118358	-0.462347	0.0504466	6.25275e-14						NA
cg23021584	-0.694181	0.0757496	6.27812e-14				NCOR2	Body	NA
cg04221461	-0.475889	0.0519338	6.29966e-14	-0.463509	0.11252	0.00110388	AKT3	Body	TRUE
cg21774136	-0.543826	0.0593492	6.30588e-14	-0.52616	0.149342	0.00660278	RERE	Body	TRUE
cg27621721	-1.00743	0.109945	6.30757e-14	-1.05336	0.270742	0.00298256			TRUE
cg01741041	-0.440992	0.0481342	6.34548e-14	-0.174389	0.0459797	0.00123233	ACTB	Body	TRUE
cg23459424	-0.289682	0.0316218	6.37058e-14	-0.248346	0.100013	0.0363194	BRE	3'UTR,Body	TRUE
cg14093792	-0.265781	0.0290143	6.38422e-14	-0.250783	0.0719982	0.00834809	SLC6A12	TSS200,TSS1500,5'UTR	TRUE
cg02466798	-0.348491	0.0380484	6.41824e-14				ARID3A	Body	NA
cg13784312	-1.28183	0.139955	6.42542e-14	-1.0209	0.254845	0.00196018	RAPGEF1	Body	TRUE
cg18360755	-0.663625	0.0724737	6.48609e-14	-0.587552	0.145933	0.00253779			TRUE
cg10268811	0.375366	0.0409957	6.50145e-14	0.249951	0.0784703	0.00645298	HUNK	Body	TRUE
cg02757609	-0.429675	0.046933	6.53492e-14	-0.239595	0.0862797	0.019786			TRUE
cg04154116	-0.529372	0.0578262	6.55003e-14	-0.27579	0.120199	0.0526359	PCCA	Body	FALSE
cg27601906	-0.615905	0.0672806	6.55766e-14	-0.560127	0.201512	0.0170548	GEM	Body	TRUE
cg10955669	-0.661587	0.072272	6.56205e-14				RBM20	Body	NA
cg07138070	-0.770643	0.0841862	6.56476e-14	-0.715304	0.215479	0.00654903			TRUE
cg01881428	0.503413	0.0550021	6.60599e-14	0.268842	0.0611498	0.00178954	COL11A2	3'UTR	TRUE
cg27109748	-0.850473	0.0929214	6.60621e-14	-0.834637	0.189216	0.000732804	MAD1L1	Body	TRUE
cg16426034	0.557785	0.0609469	6.62447e-14	0.392741	0.102249	0.00195253			TRUE
cg21606527	0.583861	0.0638004	6.64207e-14	0.12735	0.0635844	0.0774449	PPFIBP2	Body	FALSE
cg15521790	-1.04529	0.114223	6.64506e-14	-0.961677	0.215129	0.000630861	MAML2	Body	TRUE
cg18573082	0.838654	0.0916501	6.66481e-14	0.368788	0.105565	0.00767215	PDE7B	Body	TRUE
cg10529613	0.746678	0.0816008	6.67155e-14	0.4556	0.162434	0.0244335	STXBP6	Body	TRUE
cg06762457	-0.353994	0.0386866	6.67405e-14	-0.317065	0.0808652	0.00108822	ZC3H12D	TSS1500	TRUE
cg11953164	-0.494806	0.0540773	6.68355e-14	-0.609923	0.132841	0.00134169	HTR1D	TSS200	TRUE
cg22469948	0.365455	0.0399421	6.69353e-14	0.0535137	0.0557601	0.365937	AP2A1	Body	FALSE
cg21012874	0.50373	0.0550615	6.72709e-14				MMRN2;SNCG	TSS1500;1stExon,5'UTR	NA
cg21479131	-0.400748	0.0438078	6.74587e-14						NA
cg22102703	-0.399885	0.0437298	6.84817e-14	-0.250217	0.154497	0.136482	C2CD2	Body,5'UTR	FALSE
cg23664533	-0.508311	0.0556074	6.95105e-14	-0.572148	0.190882	0.0113289	KLHL26	Body	TRUE
cg16113793	-0.424683	0.0464588	6.95134e-14	-0.334148	0.105732	0.0138609	LAMA3	TSS1500,Body	TRUE
cg13581779	-0.554163	0.0606242	6.95451e-14	-0.488164	0.150982	0.00622756	TMEM212	1stExon	TRUE
cg10601624	-0.463438	0.0507021	6.97094e-14	-0.417387	0.107392	0.00275979			TRUE
cg22286764	0.579078	0.0633609	7.00406e-14	0.43912	0.093479	0.00072521			TRUE
cg07207670	-0.469893	0.0514364	7.12706e-14	-0.526269	0.157267	0.00716191			TRUE
cg02698668	-0.487122	0.053352	7.28838e-14						NA
cg02044895	-1.00347	0.109908	7.29785e-14	-0.795905	0.273609	0.0152177	LPXN	Body,1stExon,5'UTR	TRUE
cg08122151	-0.473787	0.0519124	7.40741e-14	-0.27969	0.129583	0.0594588			FALSE
cg15736743	0.516176	0.0565587	7.41659e-14	0.305683	0.11043	0.0180243	KLHL29	5'UTR	TRUE
cg07437464	0.56335	0.0617378	7.46588e-14	0.117522	0.0559881	0.0709986	LOC349114	Body	FALSE
cg04649215	-0.287523	0.0315101	7.46949e-14	-0.0794535	0.0967581	0.429785	KCNQ2	Body	FALSE
cg17893669	-0.438034	0.0480058	7.47512e-14	-0.393624	0.150344	0.0248282	KLHL26	Body	TRUE
cg25856090	-0.676796	0.0741855	7.52715e-14	-0.605424	0.171941	0.00438285	CLCN1	Body	TRUE
cg20494738	0.682773	0.0748442	7.54148e-14	0.487	0.160665	0.00718252	NCOR2	5'UTR	TRUE
cg06211872	0.562883	0.0617058	7.56003e-14	0.456938	0.169713	0.0218872	TBX3	TSS1500	TRUE
cg17001627	0.412135	0.0451812	7.56722e-14	0.11879	0.0809729	0.181575	KBTBD4;NDUFS3	Body;TSS1500	FALSE
cg11869499	-0.574234	0.0629552	7.58443e-14	-0.464439	0.11099	0.00259767	POLG	Body	TRUE
cg07345999	0.959334	0.105178	7.59238e-14	0.30791	0.123893	0.032716			TRUE
cg03673688	-0.377953	0.0414432	7.63592e-14				SEC14L2	3'UTR	NA
cg18263166	-1.01315	0.111112	7.68806e-14	-0.76909	0.238856	0.00454622			TRUE
cg17089019	-0.41427	0.0454339	7.69259e-14	-0.418333	0.113561	0.00625311			TRUE
cg12681727	0.618242	0.0678042	7.69442e-14	0.232429	0.105236	0.0510065	COL6A3	Body	FALSE
cg18664965	-0.510187	0.0559541	7.69703e-14	-0.508844	0.174629	0.0119602	CHST13	Body	TRUE
cg10777887	-0.451737	0.0495437	7.6975e-14	-0.247722	0.0968434	0.0283014	RAB8B	Body	TRUE
cg11388228	-0.390402	0.0428207	7.7257e-14	-0.251793	0.103575	0.0386316			TRUE
cg23340777	0.761504	0.08353	7.74588e-14	0.689166	0.136861	0.000524441			TRUE
cg08943045	-0.388526	0.0426186	7.75219e-14	-0.531	0.127828	0.00115207			TRUE
cg15547143	-0.553341	0.0606994	7.76087e-14	-0.415675	0.140892	0.0171195			TRUE
cg03460756	0.693073	0.0760284	7.76508e-14	0.224468	0.0853344	0.0322087	ITGB3	Body	TRUE
cg05295841	-0.540115	0.0592508	7.7729e-14	-0.474034	0.162237	0.0206056	KLHL26	Body	TRUE
cg13518121	0.7457	0.0818379	7.90534e-14	0.33755	0.123792	0.0185272	PARVA	Body	TRUE
cg24980995	0.543973	0.0597001	7.91086e-14	0.409996	0.100735	0.00197394	DIRC3	Body	TRUE
cg04717847	-0.626212	0.0687365	7.9612e-14	-0.687796	0.159387	0.000541221	SPTBN5	TSS200	TRUE
cg17487741	1.0143	0.111337	7.9646e-14	0.356602	0.163261	0.0622172	RCBTB1	3'UTR	FALSE
cg09621603	-0.851915	0.0935121	7.96509e-14	-0.940286	0.276188	0.00358729	C10orf90	TSS200	TRUE
cg15999887	-0.570284	0.0626125	8.03772e-14						NA
cg06700275	-0.32903	0.0361249	8.03896e-14	-0.228308	0.0836008	0.0198355	C1QTNF1	5'UTR,Body	TRUE
cg12478032	0.617758	0.067825	8.03936e-14	0.184946	0.0790141	0.0360446			TRUE
cg24960118	-0.801916	0.0880752	8.15398e-14	-0.47676	0.280127	0.122329	PKHD1	Body	FALSE
cg10015830	-0.460819	0.0506292	8.26478e-14	-0.5202	0.128263	0.00482961			TRUE
cg11854227	-0.583974	0.0641622	8.27625e-14	-0.582313	0.214751	0.0164773	ILDR1	Body	TRUE
cg14217495	-0.332464	0.0365302	8.29229e-14						NA
cg07145834	-0.470424	0.051689	8.29378e-14	-0.517899	0.129792	0.004533	ZHX2	5'UTR	TRUE
cg25361506	-0.477542	0.0524734	8.30806e-14	-0.398807	0.106846	0.00361292			TRUE
cg10684486	0.571613	0.062815	8.33429e-14	0.364451	0.0916826	0.00186939			TRUE
cg15789789	-0.462466	0.0508222	8.34369e-14	-0.500936	0.183543	0.0224762	TMEM184B	5'UTR	TRUE
cg05262224	-0.626467	0.0688498	8.36751e-14	-0.753863	0.161195	0.000685768			TRUE
cg00623200	0.280736	0.030854	8.37467e-14	0.145453	0.0405058	0.00595567	IGDCC4	TSS1500	TRUE
cg03097134	-0.428821	0.0471405	8.45662e-14	-0.449325	0.131704	0.00527743			TRUE
cg06635133	0.517579	0.0569015	8.4787e-14				XYLT1	Body	NA
cg19441834	0.270526	0.0297428	8.4991e-14	0.12045	0.0833299	0.186915			FALSE
cg02882004	0.962441	0.105815	8.50042e-14	0.461251	0.11005	0.00220389	SPATS2L	Body	TRUE
cg05997270	-0.826504	0.0908844	8.55528e-14	-1.02569	0.259571	0.00230145	SFXN5	Body	TRUE
cg24390428	-0.636103	0.069948	8.55755e-14	-0.58658	0.187129	0.0104232			TRUE
ch.10.220353F	-0.79402	0.0873158	8.56878e-14	-0.572061	0.152791	0.00369639	SFMBT2	Body	TRUE
cg03758697	0.665413	0.0731734	8.56931e-14	0.285157	0.0664176	0.00149781	FAM174B	3'UTR	TRUE
cg09075163	-0.567054	0.0623586	8.5773e-14	-0.838662	0.195917	0.000772175	KIRREL	Body	TRUE
cg22654504	0.874766	0.0962439	8.74456e-14	0.340239	0.198153	0.111385	ODZ3	Body	FALSE
cg07081245	-0.463629	0.0510146	8.77893e-14	-0.589792	0.0969109	2.82439e-05			TRUE
cg18589624	-0.443462	0.0487961	8.78326e-14	-0.453751	0.146029	0.00968306	INMT	TSS1500	TRUE
cg13831540	0.894031	0.0983757	8.78837e-14	0.195979	0.155964	0.235244	MEST;MESTIT1	5'UTR;Body	FALSE
cg12673019	0.643016	0.0707632	8.82965e-14	0.297819	0.130668	0.0345684	SERGEF	Body	TRUE
cg05372727	-0.57249	0.063012	8.88617e-14	-0.659131	0.140884	0.000630192			TRUE
cg04322651	0.565852	0.0622858	8.91119e-14	0.0633949	0.102546	0.548465	MAGI2	Body	FALSE
cg02494945	0.5161	0.0568096	8.91351e-14	0.402194	0.118093	0.00825493	TBX4	Body	TRUE
cg00376910	0.669886	0.073738	8.91477e-14	0.143384	0.0712753	0.0703837	RLBP1	TSS200	FALSE
cg20462100	-0.416908	0.0458919	8.91956e-14	-0.509458	0.222095	0.0356629			TRUE
cg26139975	0.542861	0.0597586	8.93255e-14	0.208316	0.0776399	0.0207067			TRUE
cg04848137	0.444342	0.0489197	8.97843e-14	0.233896	0.0658594	0.00444943			TRUE
cg06607519	-0.567599	0.0624908	8.98424e-14	-0.547345	0.18927	0.0145668	JARID2	Body	TRUE
cg01948724	0.321731	0.0354247	9.01651e-14	0.160405	0.0611927	0.0321462			TRUE
cg24796998	-0.478832	0.0527312	9.07652e-14	-0.455244	0.148933	0.0109436			TRUE
cg04751089	0.592416	0.0652431	9.09619e-14	0.173261	0.110015	0.153594	IRS1	3'UTR	FALSE
cg09966895	-0.916552	0.100946	9.1158e-14	-0.999232	0.265516	0.00131631	ODZ4	Body	TRUE
cg08326300	0.563355	0.0620557	9.17348e-14	0.347192	0.0843108	0.00194067			TRUE
cg25439479	0.626423	0.069032	9.32966e-14	0.150678	0.0511519	0.0109207	RUNX1T1	3'UTR	TRUE
cg05885720	-0.711682	0.0784365	9.37213e-14	-0.412731	0.128796	0.00479546	EMP1	TSS1500	TRUE
cg14077369	-0.359919	0.0396721	9.41382e-14	-0.401208	0.0908382	0.0014168	UBAP1	Body	TRUE
cg23046045	0.458707	0.0505669	9.45795e-14	0.146023	0.0516087	0.0150717			TRUE
cg22701672	-0.314363	0.0346558	9.46927e-14	-0.239216	0.105981	0.044929	HTRA1	Body	TRUE
cg24509225	0.443113	0.048852	9.49069e-14	0.213285	0.0636189	0.0052705	UBAC2	Body	TRUE
cg25946059	-0.792787	0.0874041	9.49665e-14	-0.612425	0.207435	0.0196925			TRUE
cg21697667	-0.345275	0.0380748	9.58156e-14	-0.438714	0.0929902	0.000624015			TRUE
cg26509691	0.827103	0.0912316	9.68259e-14	0.494412	0.140564	0.00556326	PITX1	3'UTR	TRUE
cg19667811	0.954158	0.105252	9.70523e-14	0.400731	0.1075	0.00264401			TRUE
cg15326513	0.459649	0.0507193	9.8273e-14						NA
cg12245706	1.14448	0.12629	9.84035e-14	1.03755	0.250299	0.00182988	DYSF	Body	TRUE
cg04540870	0.351151	0.038755	9.90608e-14	0.0989045	0.0720621	0.190737	MGMT	Body	FALSE
cg12175922	0.533547	0.058891	9.94578e-14						NA
cg18919017	0.744291	0.0821535	9.95154e-14	0.0983069	0.113983	0.400999	DPYSL3	Body	FALSE
cg13468759	0.785556	0.0867083	9.95171e-14	0.522215	0.142128	0.00246152	ADAMTSL1	Body	TRUE
cg01579218	-0.312263	0.0344689	9.97341e-14	-0.281111	0.0937374	0.00972029			TRUE
cg08813888	-0.387928	0.0428258	1.00176e-13						NA
cg16362189	0.505956	0.0558675	1.0102e-13	0.496939	0.122581	0.000858013			TRUE
cg18914751	-0.857244	0.0946627	1.01287e-13	-0.704817	0.192188	0.00553732			TRUE
cg26550235	-0.946576	0.104535	1.01583e-13	-0.847715	0.233649	0.00401186	IFFO2	Body	TRUE
cg13689073	0.844284	0.0932388	1.01601e-13	0.49426	0.103828	0.000498293	LARP1	Body	TRUE
cg12866551	-0.847459	0.0935955	1.01863e-13	-0.807417	0.198806	0.00158104			TRUE
cg18149745	-0.585866	0.0647108	1.02263e-13	-0.398963	0.192792	0.0535891			FALSE
cg12584355	-0.586353	0.0647687	1.02515e-13	-0.654301	0.194207	0.0074111	SERPINE1	Body	TRUE
cg22459081	-0.512575	0.0566237	1.02853e-13	-0.407556	0.161771	0.0336095			TRUE
cg22126437	-0.444728	0.0491292	1.02889e-13	-0.346277	0.118803	0.0149996			TRUE
cg26107642	0.605912	0.0669374	1.03022e-13						NA
cg26053346	0.612961	0.0677388	1.04408e-13	0.185305	0.11888	0.140932	LRIG1	Body	FALSE
cg11165619	-0.62657	0.0692435	1.04452e-13	-0.455865	0.173342	0.0294531	KIAA1644	5'UTR	TRUE
cg08880115	0.487638	0.0538912	1.0456e-13	0.473918	0.14616	0.00492991			TRUE
cg01874152	0.827929	0.0915119	1.05179e-13	0.382426	0.179901	0.0535103	KIAA0748	5'UTR,TSS1500	FALSE
cg10717869	0.540974	0.0598041	1.05857e-13	0.272888	0.0535755	0.000479965	SLC41A1	5'UTR	TRUE
cg23819027	-0.740415	0.0818525	1.05881e-13	-0.739881	0.148751	0.000926756	BMPR1B	5'UTR	TRUE
cg26455386	0.628629	0.0695173	1.07268e-13	0.471101	0.0801132	4.26983e-05	MPRIP	Body	TRUE
cg03849851	-0.554857	0.0613642	1.07614e-13	-0.556071	0.112811	0.00116995	RPS6KA2	Body	TRUE
cg11264539	0.369208	0.0408359	1.07986e-13	0.118409	0.0609276	0.0778889	BSCL2;GNG3	5'UTR,1stExon,TSS1500;TSS200	FALSE
cg19596468	0.427489	0.0472821	1.07996e-13	0.339841	0.104983	0.00596961	MSX1	Body	TRUE
cg03561416	0.568625	0.0628926	1.08011e-13	0.358751	0.0702911	0.000476894	ARID1B	Body	TRUE
cg05122957	0.56906	0.0629475	1.08477e-13	0.268471	0.0841344	0.00927517	BOC	Body	TRUE
cg06646139	0.886032	0.0980132	1.08627e-13	0.569131	0.175406	0.00593542			TRUE
cg18220168	-0.680493	0.0752787	1.08758e-13	-0.59559	0.169073	0.00873826	DSE	5'UTR	TRUE
cg23375169	-0.411245	0.0455007	1.09454e-13	-0.118503	0.0967154	0.241628			FALSE
cg26417912	-0.303314	0.0335616	1.09769e-13	-0.230076	0.126174	0.104599	SLAMF9	3'UTR,Body	FALSE
cg19009417	0.581979	0.0644038	1.10326e-13				RGR	TSS200	NA
cg01601476	-0.268022	0.0296616	1.10533e-13	-0.16322	0.0577576	0.0149817	EPB41L4B	Body	TRUE
cg05046020	-0.745973	0.0825606	1.10788e-13	-0.484101	0.15236	0.00828366	CD1D	TSS1500	TRUE
cg26177041	-0.570324	0.0631214	1.10841e-13	-0.556994	0.116916	0.000184606	CAMK2D	Body	TRUE
cg03533858	-0.328382	0.0363467	1.11157e-13	-0.318925	0.111243	0.0136861	MORN1;RER1	TSS1500;5'UTR	TRUE
cg02351655	0.771014	0.0853677	1.12653e-13	0.269509	0.122119	0.0528546	CORO7	Body	FALSE
cg12259522	0.467865	0.0518035	1.12724e-13	0.198362	0.103898	0.0812639			FALSE
cg26908825	0.529296	0.0586071	1.12859e-13	0.293379	0.122946	0.0402317	GMDS	Body	TRUE
cg21112099	0.812435	0.0899615	1.13028e-13	0.391394	0.140593	0.0210818	COL12A1	5'UTR	TRUE
cg07289335	-0.392941	0.0435107	1.13043e-13	-0.41931	0.136087	0.00698231			TRUE
cg03786743	0.455019	0.0503955	1.14009e-13	0.0296466	0.0692355	0.677445	RASL11B	TSS1500	FALSE
cg05082527	0.326115	0.0361222	1.14445e-13	0.231856	0.0651583	0.00210048	MIR130A	TSS1500	TRUE
cg10624729	-0.727534	0.0805871	1.14538e-13	-0.708764	0.169832	0.00189005	FAM73A	Body	TRUE
cg23350385	-0.565397	0.0626378	1.15277e-13	-0.533164	0.168928	0.00619429	CCRL2	TSS1500	TRUE
cg05915139	0.494649	0.0548132	1.16402e-13	0.262012	0.0740534	0.00273092	PITPNM2	5'UTR	TRUE
cg13945576	-0.538781	0.059705	1.16511e-13	-0.526982	0.182957	0.019348	ROR2	Body	TRUE
cg07333274	0.907727	0.100593	1.16683e-13	0.422497	0.173019	0.0315859			TRUE
cg00908584	0.420579	0.0466127	1.17135e-13	0.3575	0.109828	0.00591517			TRUE
cg11539857	-0.993248	0.110082	1.17163e-13	-0.761718	0.22621	0.00523087			TRUE
cg12304937	-0.485851	0.0538559	1.1793e-13	-0.53663	0.15966	0.00785179	PRKAR1B	Body	TRUE
cg09026722	-0.478055	0.0529975	1.1844e-13	-0.476318	0.139254	0.00626726	PEAR1	5'UTR	TRUE
cg05521150	-0.738121	0.0818339	1.18746e-13	-0.682535	0.275038	0.0276392			TRUE
cg03598457	0.675601	0.0749028	1.18767e-13	0.425916	0.0876679	0.000573482	GTF3C1	Body	TRUE
cg21741081	0.499228	0.0553593	1.19688e-13	0.0831525	0.068492	0.25126	ZP1	TSS1500	FALSE
cg06145669	-0.672841	0.0746129	1.19793e-13	-0.564855	0.163107	0.00694848	NR4A3	5'UTR,Body	TRUE
cg07912689	0.683836	0.075837	1.20098e-13	0.652598	0.14455	0.00185374	ZBP1	1stExon,5'UTR	TRUE
cg20987610	0.732166	0.0812118	1.20988e-13	0.28581	0.136757	0.052534	CDH17	TSS1500,5'UTR	FALSE
cg09996284	-0.475108	0.0527102	1.22019e-13				BGLAP	TSS200	NA
cg01465824	0.763966	0.0847787	1.23266e-13	0.450225	0.184791	0.0308635	GMDS	Body	TRUE
cg08798862	-0.490244	0.0544083	1.23724e-13	-0.414862	0.163066	0.0384422	FAM38A	Body	TRUE
cg08754268	-0.512809	0.0569139	1.23834e-13	-0.480646	0.159514	0.0115079	RAPGEF4	Body	TRUE
cg03810376	0.550802	0.0611412	1.24687e-13	0.334535	0.0795409	0.000618321			TRUE
cg07008193	0.466571	0.0518026	1.25784e-13	0.288281	0.090765	0.0134917	CREB3L1	Body	TRUE
cg02969380	-0.544844	0.0604959	1.2602e-13	-0.556125	0.186056	0.00877875	XKR5	Body	TRUE
cg09578113	0.414361	0.0460238	1.27754e-13	0.0921144	0.0627564	0.175059	TNS3	Body	FALSE
cg26569315	-0.491337	0.0545786	1.28219e-13	-0.552141	0.146462	0.00139816	SLC7A5	Body	TRUE
cg19169154	0.328248	0.0364655	1.28653e-13	0.227111	0.0721437	0.00957736	MFAP4	Body	TRUE
cg22835724	-0.536136	0.0595621	1.28832e-13	-0.357881	0.124783	0.0205834			TRUE
cg26036018	0.975398	0.108377	1.29553e-13	0.742118	0.224055	0.00648454	AK3L1	Body	TRUE
cg06145862	-0.298083	0.0331246	1.30237e-13	-0.174197	0.0834803	0.0665064	POLR3E	Body	FALSE
cg24902842	0.485065	0.0539098	1.30884e-13	0.319871	0.0818661	0.00328845	UBA7	Body	TRUE
cg05972185	-0.459163	0.0510408	1.31879e-13	-0.384386	0.108817	0.00706477	ZFHX3	Body	TRUE
cg11017086	1.0018	0.111373	1.32448e-13	0.16745	0.193433	0.405198	SLC26A1	Body	FALSE
cg13008174	-0.316595	0.0352053	1.33733e-13	-0.321466	0.0846793	0.00199657	NEIL2	Body	TRUE
cg23845009	-0.619782	0.0689202	1.33781e-13	-0.588821	0.1807	0.0110599	ABTB2	Body	TRUE
cg12814141	-0.480116	0.053393	1.34163e-13	-0.433877	0.140651	0.00626148	SMOC1	Body	TRUE
cg23249868	-0.450901	0.0501471	1.34492e-13	-0.455525	0.172483	0.025687	GNA12	Body	TRUE
cg16243195	0.429096	0.0477222	1.34498e-13				SORCS2	Body	NA
cg10911844	-0.495678	0.0551303	1.34803e-13	-0.295619	0.283617	0.319138	CTBP1	Body	FALSE
cg25498969	-0.731676	0.0813863	1.35318e-13	-0.60218	0.199805	0.0141055	STAG1	Body	TRUE
cg14574066	0.502978	0.055948	1.35363e-13	0.337305	0.0749716	0.00108309			TRUE
cg09186101	-0.622004	0.0691925	1.35741e-13	-0.578567	0.206218	0.0206129	SLC16A3	3'UTR	TRUE
cg16965605	0.703145	0.0782252	1.36178e-13	0.47938	0.173644	0.0187988	HMGA2	Body	TRUE
cg08738571	0.382736	0.0425865	1.37071e-13				FGD4	1stExon,5'UTR	NA
cg14856220	1.16658	0.129811	1.37399e-13	0.64924	0.202642	0.00620447	FGFR2	TSS200,5'UTR,1stExon	TRUE
cg15059804	0.423344	0.0471098	1.37624e-13	0.139788	0.0725604	0.0793884	ZNF362	3'UTR	FALSE
cg11886880	-0.777728	0.0865513	1.37986e-13	-0.535038	0.25406	0.0655927			FALSE
cg10586672	-0.788496	0.0877669	1.39066e-13	-0.808268	0.2128	0.00578706	SLC6A6	Body	TRUE
cg01826254	-0.519033	0.0577765	1.39382e-13	-0.687549	0.148444	0.000431952			TRUE
cg05926186	0.445212	0.0495603	1.3952e-13				RBPMS2	Body	NA
cg17133734	0.638271	0.0710576	1.40009e-13	0.298136	0.0896116	0.00464605	AKAP13	Body	TRUE
cg19766471	-0.527781	0.0587573	1.40049e-13	-0.270102	0.0833242	0.0126492	C11orf21;TSPAN32	Body;TSS1500	TRUE
cg02286008	-0.742856	0.0827077	1.40471e-13	-0.0666503	0.201991	0.748547	MAPK3	Body	FALSE
cg26164712	-0.454593	0.0506166	1.40835e-13	-0.464841	0.181495	0.0256341	CXCR5	5'UTR,1stExon	TRUE
cg17885791	0.370773	0.0412887	1.41519e-13	0.106387	0.0441528	0.0350996	ZC3H12D	Body	TRUE
cg18949794	0.836716	0.0931835	1.42015e-13	0.0874843	0.115479	0.467236			FALSE
cg13535903	-0.649796	0.0723669	1.4204e-13	-0.599044	0.181372	0.00426217			TRUE
cg05707236	-0.288201	0.0321004	1.42712e-13	-0.225346	0.0804659	0.0199178	FAM179A	5'UTR	TRUE
cg14100748	-0.602123	0.0670697	1.43061e-13	-0.664343	0.255377	0.0286363	TTC7B	Body	TRUE
cg16312900	0.493572	0.0549807	1.43305e-13	0.240797	0.111035	0.0512943	SPATA20	Body	FALSE
cg19476334	-0.397418	0.0442729	1.43696e-13	-0.48948	0.110905	0.00230503			TRUE
cg23859635	0.567598	0.0632418	1.44663e-13	0.175121	0.0406217	0.00247044	MTA3	TSS1500	TRUE
cg16293484	-0.490297	0.054656	1.47529e-13	-0.460169	0.105211	0.0028937	SEPT9	Body,5'UTR,1stExon	TRUE
cg04697265	-0.345587	0.0385256	1.47719e-13	-0.284929	0.143818	0.0693248			FALSE
cg06899799	0.399075	0.0444904	1.47979e-13	0.00205727	0.0657466	0.975876	ANKRD52	Body	FALSE
cg24362824	-0.392331	0.0437421	1.48459e-13	-0.217531	0.0924368	0.0396363	UPP2	Body	TRUE
cg00101940	0.573541	0.0639463	1.48513e-13	0.51986	0.119332	0.000467824			TRUE
cg24478966	-0.428443	0.0477699	1.48649e-13	-0.238225	0.17672	0.204158	RABAC1	3'UTR	FALSE
cg01432692	-0.694298	0.0774149	1.48886e-13	-0.66484	0.136305	0.000648482			TRUE
cg13366863	-0.671435	0.0748704	1.49261e-13	-0.652298	0.221175	0.0156282			TRUE
cg13944685	0.646473	0.0720889	1.49423e-13	0.248932	0.0959069	0.0228023	IL18BP	TSS200,5'UTR,TSS1500,1stExon	TRUE
cg03371962	0.424872	0.0473783	1.49473e-13	0.121523	0.0806801	0.154908			FALSE
cg18398056	0.763162	0.0851099	1.50041e-13	0.335653	0.319139	0.318142			FALSE
cg00593243	-0.964679	0.107585	1.50105e-13	-0.895085	0.271862	0.00550367	DUSP1	Body	TRUE
cg18310639	-0.322058	0.0359232	1.51109e-13	-0.276416	0.128835	0.066018	CAPN2	Body	FALSE
cg10037068	-0.631564	0.0704528	1.51651e-13	-0.570623	0.165714	0.00597913	WIPF1	5'UTR,TSS1500	TRUE
cg01670714	-0.465916	0.0519758	1.51836e-13				DYNLRB1	Body	NA
cg04395788	0.609485	0.0679953	1.52138e-13	0.390831	0.132456	0.0120088	EXT1	Body	TRUE
cg19848140	1.11715	0.124656	1.53335e-13	0.586013	0.148737	0.00355437	STK39	Body	TRUE
cg01093854	0.395212	0.0441006	1.53516e-13	0.223025	0.06655	0.00452536	TET1	Body	TRUE
cg11787186	-0.350842	0.0391496	1.53541e-13	-0.393914	0.139121	0.0185971	MAP7D1	Body	TRUE
cg22795331	-0.743645	0.0829913	1.5425e-13	-0.67707	0.196032	0.00662071			TRUE
cg22117968	-0.812124	0.0906368	1.54471e-13	-0.218683	0.300809	0.485589			FALSE
cg20974826	0.430464	0.0480426	1.54568e-13	0.322479	0.0707973	0.000461564	COL11A2	Body	TRUE
cg01675241	0.380858	0.0425064	1.54584e-13	0.265966	0.0702187	0.00273027			TRUE
cg26489368	-0.721133	0.0804953	1.55493e-13	-0.379763	0.210619	0.111276	NKD2	Body	FALSE
cg00100420	-0.757868	0.0846036	1.56064e-13						NA
cg26255996	0.447588	0.0499683	1.56358e-13	0.19852	0.0897449	0.0484255			TRUE
cg07900328	-0.503093	0.0561684	1.56761e-13	-0.463859	0.148579	0.0143348	PTPRE	5'UTR	TRUE
cg16352830	0.592394	0.066155	1.58317e-13				PLXNA2	Body	NA
cg04891053	-0.427133	0.0477104	1.59722e-13	-0.470933	0.150112	0.00884547	PVRL4	Body	TRUE
cg13520736	0.867781	0.0969326	1.5987e-13	0.419021	0.122274	0.0100575	TPD52L1	Body	TRUE
cg16973527	-0.641285	0.0716329	1.59899e-13	-0.664541	0.129385	5.87106e-05			TRUE
cg04152616	0.968344	0.10817	1.60139e-13	0.72987	0.159809	0.00089508			TRUE
cg05877768	-0.673186	0.0752066	1.60763e-13	-0.740513	0.170878	0.00210567	PARD3	Body	TRUE
cg24392939	-0.844108	0.0943147	1.61649e-13	-0.756875	0.201309	0.00175891			TRUE
cg10776533	-0.388831	0.0434501	1.62373e-13	-0.358417	0.0956813	0.00370158	EIF4G1	Body,TSS1500,5'UTR	TRUE
cg03193328	-0.860023	0.0961137	1.63039e-13	-0.715879	0.181652	0.0020815	TPST1	Body	TRUE
cg23391288	-0.689172	0.077026	1.63555e-13	-0.744538	0.174739	0.00110824			TRUE
cg25814705	-0.514371	0.0574903	1.63672e-13	-0.459091	0.191833	0.034358			TRUE
cg11084266	0.510515	0.0570603	1.63783e-13	0.264226	0.112858	0.0339698	PMF1	Body	TRUE
cg07050692	0.719848	0.080461	1.64069e-13	0.676555	0.211449	0.00643727	CHD7	Body	TRUE
cg06763161	0.397781	0.0444648	1.64481e-13	0.0887752	0.0719337	0.256169	PHC2	5'UTR,Body	FALSE
cg04807669	0.449794	0.050279	1.64499e-13	0.206398	0.117247	0.0944348	FLI1	Body	FALSE
cg10381113	-0.51139	0.0571659	1.64675e-13	-0.48143	0.165692	0.0154501	SPATA13	Body,5'UTR	TRUE
cg07285237	-0.808088	0.0903365	1.64972e-13						NA
ch.2.71774667F	-0.370558	0.04143	1.65792e-13	-0.399904	0.134043	0.00944638			TRUE
cg19758142	0.824831	0.0922222	1.65961e-13	0.408343	0.192571	0.0499332	NCEH1	5'UTR,Body	TRUE
cg27584255	0.734279	0.0821004	1.66173e-13	0.272934	0.171026	0.137169			FALSE
cg10985158	-0.454893	0.0508751	1.67871e-13	-0.496355	0.135625	0.00336361	NAV1	Body	TRUE
cg05641913	0.406945	0.0455173	1.68549e-13	0.101886	0.0677236	0.159183	TAC3	TSS200	FALSE
cg20342105	0.370472	0.0414397	1.68859e-13	0.0964319	0.0676625	0.180174	BSCL2;GNG3	5'UTR,1stExon,TSS1500;TSS1500	FALSE
cg25150520	0.548253	0.0613269	1.69005e-13	0.260966	0.0819613	0.013188	PRDM16	Body	TRUE
cg04335714	0.750469	0.0839592	1.70008e-13	0.490752	0.115667	0.00108407			TRUE
cg21232015	0.516882	0.0578277	1.70147e-13	0.398686	0.0995344	0.0018779	CHFR	Body	TRUE
cg09410612	0.795287	0.0889757	1.70198e-13	0.546564	0.143887	0.00156199	SPG20	TSS1500	TRUE
cg26037504	0.425166	0.0475688	1.70454e-13	0.040242	0.0696692	0.576325	RDH5	TSS1500	FALSE
cg19897979	-0.650964	0.0728386	1.71079e-13	-0.560492	0.175565	0.00786095	TMEM50A	3'UTR	TRUE
cg04911139	-0.431942	0.0483353	1.71613e-13	-0.388737	0.152757	0.0262962	KSR1	5'UTR	TRUE
cg09767929	0.702283	0.0785922	1.72061e-13	0.182142	0.125305	0.167164			FALSE
cg17376299	-0.764924	0.0856129	1.72905e-13				MGAT5B	Body	NA
cg15694987	-0.378786	0.0424041	1.74359e-13	-0.270209	0.0998064	0.0173616	EXT1	TSS1500	TRUE
cg19226017	0.655271	0.0733721	1.7589e-13	0.568027	0.149912	0.00171537	FKBP5;LOC285847	TSS1500;Body	TRUE
cg03896685	-0.495842	0.0555209	1.75946e-13	-0.503681	0.116519	0.00120762			TRUE
cg01812571	-0.641333	0.0718135	1.76092e-13	-0.432387	0.102532	0.000986443			TRUE
cg15840891	-1.11689	0.125083	1.77134e-13	-0.953662	0.255699	0.00213406			TRUE
cg18507062	-0.312308	0.0349794	1.77801e-13	-0.203765	0.0920282	0.0528642			FALSE
cg10628201	0.940312	0.105321	1.78028e-13	0.541678	0.146134	0.00245461	UBE2L3	Body,3'UTR	TRUE
cg05609656	0.649821	0.072789	1.78505e-13	0.446889	0.131671	0.00347734	DAAM2	5'UTR	TRUE
cg18494672	-0.561696	0.0629179	1.78522e-13	-0.684598	0.199108	0.00835497			TRUE
cg25961952	1.19436	0.133791	1.7884e-13	0.945543	0.310133	0.0143959			TRUE
cg18860310	-0.522122	0.0584898	1.79083e-13	-0.463977	0.164485	0.0172646	SLC10A6	Body	TRUE
cg10046892	0.459338	0.051465	1.80252e-13	0.103575	0.0856727	0.259653	PAQR6	TSS200	FALSE
cg00490603	0.400197	0.0448392	1.8033e-13						NA
cg00718470	-0.68217	0.0764427	1.81298e-13	-0.490867	0.146767	0.00717362			TRUE
cg09670263	-1.04427	0.117023	1.81585e-13	-0.966916	0.309365	0.0120031	LRRC2	3'UTR	TRUE
cg10811485	-0.910775	0.102084	1.83e-13	-0.550658	0.227569	0.035749	DOCK9	Body,TSS1500	TRUE
cg01312167	-0.754891	0.0846184	1.83574e-13	-0.756128	0.211837	0.00892558			TRUE
cg02849956	-0.553791	0.0620765	1.83584e-13	-0.522374	0.143222	0.0046259			TRUE
cg22805688	-0.520592	0.0583565	1.83761e-13	-0.378974	0.182155	0.0518389			FALSE
cg09133485	-0.606054	0.0679462	1.84793e-13	-0.534052	0.313529	0.104878	ACOX3	Body	FALSE
cg09190748	1.08951	0.122177	1.86549e-13				SPG20	1stExon,5'UTR	NA
cg13993197	-0.709306	0.0795463	1.87036e-13	-0.592034	0.180588	0.00587929			TRUE
cg05546763	0.505285	0.056668	1.87296e-13	0.0873874	0.0838178	0.323341			FALSE
cg12372106	-0.903027	0.101281	1.87699e-13	-0.463746	0.197978	0.0429447	IGFBP7	Body	TRUE
cg15358372	-0.403934	0.0453074	1.88262e-13	-0.378034	0.138847	0.0244362	HK1	Body	TRUE
cg16312496	0.70677	0.0792761	1.88363e-13	0.518759	0.142766	0.00201605			TRUE
cg14037346	0.771164	0.0864991	1.88376e-13	0.260013	0.182967	0.177731	ODF2	3'UTR	FALSE
cg26575105	0.399579	0.0448199	1.88442e-13	0.165292	0.0849879	0.0750254			FALSE
cg03781748	-0.744577	0.0835346	1.89941e-13	-0.68281	0.209372	0.00894177			TRUE
cg10564001	-0.654663	0.0734501	1.90257e-13	-0.408583	0.150491	0.0218683			TRUE
cg02382044	-0.747206	0.0838341	1.90349e-13	-0.400093	0.174075	0.0372362	TMOD3	TSS1500	TRUE
cg02174765	0.519904	0.0583326	1.9049e-13	0.362767	0.134588	0.0266993			TRUE
cg02669055	0.614849	0.0690007	1.9218e-13	0.354331	0.161408	0.0462568	IDO2	Body	TRUE
cg20745620	-0.527795	0.0592319	1.92267e-13	-0.654884	0.186825	0.00300838			TRUE
cg06518884	-0.524517	0.0588686	1.92852e-13	-0.386209	0.134694	0.0106708	ETV5	Body	TRUE
cg15575834	-0.599406	0.0672792	1.93483e-13				PRKCZ	Body	NA
cg10752575	-0.958596	0.1076	1.93753e-13	-0.547446	0.327403	0.115885	CTBP1	Body	FALSE
cg21143428	0.398754	0.0447685	1.95377e-13	0.236588	0.066945	0.00273282	SPOCK1	Body	TRUE
cg04130549	0.576028	0.064679	1.96294e-13	0.330334	0.0747619	0.00122359			TRUE
cg02930951	-0.426528	0.0478995	1.97441e-13	-0.134997	0.0983085	0.208235	CEBPB	TSS1500	FALSE
cg26867987	0.31248	0.0350933	1.97772e-13	0.297274	0.0742393	0.0014967	COL11A2	3'UTR	TRUE
cg16747928	-0.531761	0.0597225	1.98121e-13	-0.466521	0.121184	0.00369425			TRUE
cg03279522	0.562211	0.0631467	1.98648e-13	0.472506	0.15958	0.0130606	AGAP1	Body	TRUE
cg21862081	-0.667926	0.0750233	1.98957e-13	-0.771385	0.198096	0.00393766	POMT2	Body	TRUE
cg17337672	0.767458	0.0862041	1.99048e-13	0.561228	0.148383	0.00196551	FGFR2	5'UTR,TSS1500	TRUE
cg08767637	0.509336	0.0572116	1.99153e-13	0.276939	0.142261	0.0704357	LOC283867	Body	FALSE
cg02029665	0.428963	0.0481899	2.00199e-13				LOC100271722	TSS1500	NA
cg17235897	0.644974	0.0724604	2.00596e-13	0.469083	0.178865	0.0235534	FGFR2	Body	TRUE
cg04805577	-0.52449	0.0589264	2.00847e-13	-0.136431	0.0786466	0.119012			FALSE
cg26377677	-0.417018	0.0468542	2.01247e-13	-0.238444	0.140535	0.119204	FURIN	5'UTR	FALSE
cg10578701	0.683798	0.0768482	2.03297e-13	0.438693	0.118754	0.00204605			TRUE
cg07899551	-0.344468	0.0387145	2.03639e-13	-0.359373	0.125148	0.0124064			TRUE
cg11198596	0.872665	0.0980954	2.05045e-13	0.462397	0.14576	0.0131884	LRIG1	Body	TRUE
cg13155421	-0.61924	0.0696099	2.05249e-13	-0.454929	0.189453	0.0374852			TRUE
cg05368910	-0.710988	0.0799257	2.05475e-13						NA
cg26282731	0.638676	0.0717971	2.05511e-13	0.353665	0.110314	0.00908623	ARHGAP10	Body	TRUE
cg11597902	-0.774562	0.0870764	2.05852e-13	-0.490014	0.131943	0.0023929			TRUE
cg20992002	-0.380051	0.0427326	2.07224e-13	-0.294143	0.121737	0.0372341	PKP3	TSS1500	TRUE
cg18975130	-0.588248	0.0661437	2.07418e-13	-0.459319	0.185465	0.0358614			TRUE
cg09382492	0.327569	0.036834	2.07749e-13	0.140348	0.0357289	0.00207905	AANAT	Body,1stExon,5'UTR	TRUE
cg11884089	0.767171	0.0862683	2.08007e-13	0.288386	0.100074	0.0175302	DOCK4	Body	TRUE
cg24428600	-0.276499	0.0310935	2.0831e-13	-0.278061	0.0863429	0.0139098			TRUE
cg07035704	0.350364	0.0394008	2.08496e-13				MIR2052	TSS1500	NA
cg10071431	0.306374	0.0344548	2.08747e-13	0.076371	0.074095	0.321028	LMF1	Body	FALSE
cg12397564	0.863496	0.0971122	2.09019e-13	0.329076	0.118487	0.0185131	PAFAH2	5'UTR	TRUE
cg14548047	0.518921	0.0583638	2.09576e-13	0.397138	0.0805093	0.000429482			TRUE
cg13734535	0.450333	0.050651	2.09805e-13	0.256466	0.0721741	0.00338966	FREQ	Body	TRUE
cg20782596	0.445698	0.0501323	2.10234e-13	0.285398	0.115399	0.0338099	GNAS	3'UTR,TSS1500,Body	TRUE
cg24260931	-0.545566	0.0613783	2.11956e-13				PFKP	Body	NA
cg06047778	0.474731	0.0534133	2.1262e-13	0.22448	0.095341	0.0400735	KCNQ1	Body	TRUE
cg15232654	0.355915	0.0400666	2.17168e-13	0.207346	0.0621138	0.00476677	LIMCH1	Body	TRUE
cg25017777	-0.367785	0.0414029	2.17194e-13	-0.211474	0.0854726	0.0370537	H6PD	5'UTR	TRUE
cg24661274	0.673683	0.0758412	2.17432e-13	0.478477	0.121457	0.00120463	MAP1B	Body	TRUE
cg07866909	-0.415613	0.0467946	2.18571e-13	-0.369354	0.139589	0.0211457			TRUE
cg10108710	-0.54064	0.0608742	2.18928e-13	-0.577115	0.133516	0.000935884			TRUE
cg14496799	-0.404148	0.0455065	2.19082e-13	-0.239671	0.142485	0.124262	PALM2;PALM2-AKAP2	Body;Body	FALSE
cg13714378	-0.823429	0.0927175	2.19131e-13	-0.835644	0.229168	0.00240738			TRUE
cg03861065	-0.739413	0.0832612	2.19526e-13	-0.553471	0.181757	0.0117312	ZNF365	5'UTR,Body	TRUE
cg20523169	0.377839	0.0425477	2.19797e-13	0.161993	0.0680944	0.0302241	FLJ45079	TSS200	TRUE
cg19410609	-0.621878	0.0700388	2.21071e-13	-0.69018	0.204359	0.0111666			TRUE
cg12467404	-0.725011	0.0816542	2.21083e-13				CD55	Body	NA
cg04788957	0.335104	0.037742	2.21317e-13	0.180171	0.0666	0.0231931	SH3PXD2A	Body	TRUE
cg06635797	-0.331592	0.0373479	2.2165e-13	-0.500889	0.098751	0.000131743	UHRF1	Body	TRUE
cg06791446	0.833917	0.0939443	2.23363e-13	0.394119	0.143422	0.0232492	FGFR2	5'UTR,TSS1500	TRUE
cg23341182	-0.756955	0.0852754	2.23491e-13	-0.470176	0.14623	0.0051888	BLOC1S2	TSS1500	TRUE
cg27051260	0.398712	0.0449181	2.23671e-13	0.175735	0.0775949	0.0461142	C1QTNF4	TSS1500	TRUE
cg12469001	-0.466386	0.0525423	2.23695e-13	-0.403887	0.163612	0.035133			TRUE
cg20770409	0.556895	0.0627458	2.24651e-13	0.208992	0.149089	0.182733			FALSE
cg13346463	0.562324	0.0633703	2.26433e-13	0.22064	0.118699	0.0892089			FALSE
cg05793013	0.90936	0.10248	2.26547e-13	0.466818	0.209995	0.0437287			TRUE
cg11159417	-0.398132	0.0448677	2.26604e-13	-0.419821	0.136802	0.0150257			TRUE
cg15035716	0.663704	0.074802	2.2725e-13	0.387899	0.287587	0.198607			FALSE
cg04452203	-0.674892	0.0760682	2.27867e-13	-0.321941	0.134105	0.0295535			TRUE
cg25951430	0.73222	0.0825351	2.28462e-13	0.394191	0.154876	0.0239644	SLC43A3	Body	TRUE
cg07891179	0.358568	0.0404178	2.2854e-13	0.0245177	0.0533416	0.658069	WIPF3	Body	FALSE
cg04846451	-0.79013	0.0890702	2.29216e-13	-0.594618	0.243402	0.029788	C2orf63	5'UTR	TRUE
cg27148800	0.379074	0.0427345	2.29648e-13	0.260106	0.100821	0.0212533			TRUE
cg14251734	0.585782	0.0660386	2.29802e-13				HPSE2	Body	NA
cg15922699	0.612725	0.0690763	2.29828e-13						NA
cg25773695	0.341615	0.0385125	2.2986e-13	0.240659	0.102439	0.0352841	VANGL1	5'UTR	TRUE
cg25042860	0.49677	0.0560067	2.30271e-13	0.271839	0.0787996	0.00375488			TRUE
cg05134325	-0.669064	0.0754374	2.30976e-13	-0.448353	0.133243	0.00325335			TRUE
cg07397612	0.549348	0.0619541	2.3315e-13	0.420607	0.12774	0.00395188	TBC1D22A	Body	TRUE
cg12105190	-0.28842	0.0325352	2.35371e-13	-0.262213	0.0929526	0.0197826	KIAA1949	Body,1stExon	TRUE
cg01595717	0.805684	0.090893	2.36176e-13	0.421875	0.113126	0.00564243	EHMT1	Body	TRUE
cg09220326	-0.933875	0.105359	2.36504e-13	-0.700432	0.189882	0.00386607	CDCP1	Body	TRUE
cg06449934	-0.382227	0.0431253	2.37125e-13	-0.248074	0.0768711	0.0122879	C7orf50;GPER	Body;5'UTR	TRUE
cg19066171	0.579106	0.0653491	2.38665e-13	0.16839	0.113048	0.155046	SLC4A4	5'UTR	FALSE
cg08900316	-0.352773	0.0398116	2.39368e-13	-0.434274	0.14008	0.00646142	PRKCE	Body	TRUE
cg19404433	0.482967	0.0545186	2.41813e-13	0.716116	0.153155	0.00110921	PAX1	3'UTR	TRUE
cg21609584	-0.612206	0.0691357	2.45717e-13	-0.51108	0.181786	0.013305	NPAS2	5'UTR	TRUE
cg08306614	-0.953915	0.107735	2.4662e-13	-1.02514	0.259142	0.00376172	NUDCD3	3'UTR	TRUE
cg09092525	0.674754	0.0762281	2.49401e-13	0.0618715	0.120225	0.618854	CDH26	Body,TSS1500	FALSE
cg19414122	0.271195	0.0306401	2.50287e-13	0.149391	0.0362653	0.00124181			TRUE
cg13903421	0.590742	0.0667464	2.50749e-13	0.199309	0.0807783	0.029602	WNT6	3'UTR	TRUE
cg06132502	-0.524839	0.0593037	2.51332e-13				LARP6	Body	NA
cg07839457	0.674595	0.0762268	2.51538e-13				NLRC5	TSS1500	NA
cg06215670	0.312844	0.0353537	2.52486e-13				RXRB	Body	NA
cg09598437	0.35225	0.0398073	2.52612e-13	0.202652	0.0560932	0.00325237			TRUE
cg18415485	-0.737811	0.0833895	2.53855e-13	-0.514124	0.230821	0.0510088	C19orf28	Body	FALSE
cg03683087	-0.869121	0.0982358	2.5439e-13	-0.702847	0.260515	0.0153814	TCF7L2	Body	TRUE
cg14517355	0.479905	0.0542431	2.54392e-13	0.0331213	0.0605611	0.592349			FALSE
cg13286582	0.537056	0.0607051	2.54755e-13	0.43268	0.126432	0.00482883	CDC42EP3	5'UTR	TRUE
cg10575547	-0.515259	0.0582577	2.57571e-13	-0.621386	0.163255	0.00188812	TRERF1	5'UTR	TRUE
cg19190762	-0.344466	0.0389472	2.57608e-13	-0.246396	0.0987762	0.0269043			TRUE
cg19406113	1.15532	0.130637	2.58354e-13	0.21314	0.209695	0.337275			FALSE
cg11260715	-0.426795	0.0482616	2.58856e-13	-0.373496	0.099645	0.00312996			TRUE
cg27305303	-0.439505	0.0497204	2.63266e-13	-0.312527	0.152096	0.0756783	OTOF	Body	FALSE
cg24178897	-0.375365	0.0424667	2.6385e-13	-0.300066	0.11576	0.0189021			TRUE
cg21497164	-0.360661	0.040811	2.65818e-13	-0.290515	0.0934881	0.00668585	COX4I2	3'UTR	TRUE
cg20739726	0.829349	0.0938469	2.65932e-13	0.57788	0.200046	0.0173687	FAF1	3'UTR	TRUE
cg02665037	-0.56667	0.0641231	2.65967e-13	-0.206923	0.100043	0.0711623	HOTAIR	Body	FALSE
cg16643542	-0.34143	0.0386357	2.66017e-13				AZU1	1stExon,5'UTR	NA
cg08286181	0.857449	0.0970332	2.66627e-13	0.382424	0.165063	0.0450782			TRUE
cg07339138	-0.504611	0.0571045	2.66674e-13	-0.416261	0.147268	0.0225394			TRUE
cg04654299	-0.96908	0.109675	2.67491e-13	-0.696226	0.13325	0.000149005			TRUE
cg05218510	-0.459116	0.0519628	2.68021e-13				ITPRIPL2	1stExon,Body	NA
cg14712058	-0.700762	0.0793136	2.6819e-13	-0.642216	0.215587	0.0192099	SIN3B	Body	TRUE
cg21118367	-0.849835	0.0961902	2.68655e-13	-0.827387	0.245429	0.00453405	C1orf21	Body	TRUE
cg02732915	0.662404	0.0749816	2.6951e-13	0.515072	0.193403	0.0157293	PRDM8	5'UTR	TRUE
cg05804846	0.696889	0.0788929	2.70544e-13	0.40705	0.1138	0.00551096			TRUE
cg25765315	-0.765701	0.0866856	2.70884e-13	-0.452385	0.2263	0.069419			FALSE
cg11912239	-0.584262	0.066146	2.71084e-13	-0.321924	0.185083	0.118519	BIRC5;EPR1	3'UTR;Body	FALSE
cg24996280	-0.352473	0.0399057	2.71389e-13	-0.440702	0.0983691	0.000854518	TSNARE1	5'UTR	TRUE
cg07112562	0.358846	0.0406313	2.72443e-13	0.165549	0.0759643	0.046685	RSU1	Body	TRUE
cg12421388	-0.72765	0.0824052	2.7441e-13	-0.637486	0.201529	0.0127978	STX1A	Body	TRUE
cg20801751	0.713385	0.0807898	2.7442e-13	0.45394	0.106534	0.00245836	C1orf69	3'UTR	TRUE
cg20427378	0.315764	0.0357633	2.75449e-13	0.18057	0.0678221	0.0161121	COL11A2	Body	TRUE
cg01081168	0.770301	0.0872518	2.76445e-13	0.403446	0.133067	0.00796487			TRUE
cg13427748	-0.406882	0.0460894	2.76905e-13	-0.303584	0.0842012	0.00219505			TRUE
cg13390740	-0.720623	0.0816283	2.76905e-13	-0.767913	0.241704	0.0133765			TRUE
cg24993140	-0.642326	0.0727687	2.78317e-13	-0.666539	0.208788	0.0128235			TRUE
cg21017077	-0.362849	0.0411079	2.78585e-13	-0.304629	0.181072	0.116906	DPH3B;TCFL5	TSS1500;Body	FALSE
cg25594736	-0.763471	0.0864987	2.79024e-13	-0.815504	0.246929	0.0081223	SMAD3	Body	TRUE
cg14905600	-0.5441	0.061647	2.79406e-13				PWWP2B	3'UTR,Body	NA
cg14960282	0.328213	0.0371954	2.81931e-13	0.169155	0.0705501	0.0375046	GRIK3	Body	TRUE
cg03866607	0.650791	0.0737529	2.8205e-13				TBX4	TSS1500	NA
cg21818891	-1.15666	0.131097	2.83341e-13	-0.802261	0.217368	0.00422113	SLC1A2	Body	TRUE
cg08024822	-0.784001	0.0888598	2.83347e-13	-0.759262	0.305594	0.0363148	STEAP3	5'UTR	TRUE
cg14072027	-0.626612	0.0710266	2.84209e-13	-0.73268	0.189417	0.00305667			TRUE
cg22524980	0.412774	0.0467886	2.84359e-13	0.0987796	0.0723073	0.193754			FALSE
cg22800743	0.632035	0.071651	2.85708e-13	0.414946	0.0909176	0.00111971	FLJ22536	Body	TRUE
cg14377923	0.417604	0.047346	2.86668e-13	0.221624	0.0545291	0.00256494	MTA1	Body	TRUE
cg03668763	-0.80935	0.0917605	2.86696e-13	-0.236623	0.189358	0.227622	ZNF143	3'UTR	FALSE
cg15704155	-0.257753	0.029223	2.86747e-13	-0.210795	0.061192	0.00802997	C2orf50	TSS1500	TRUE
cg03219838	-0.260816	0.0295748	2.88457e-13	-0.140668	0.0597529	0.0443112	H2AFY	Body	TRUE
cg26278699	0.399755	0.0453302	2.886e-13	0.0294894	0.0533247	0.591673	COL6A3	TSS200	FALSE
cg09064070	0.375278	0.0425561	2.88997e-13				RNF144A	TSS1500	NA
cg06932713	-0.415086	0.0470716	2.89319e-13	-0.355137	0.132943	0.0180094	ABR	Body	TRUE
cg13562122	0.442205	0.0501481	2.8956e-13	0.510827	0.145155	0.00230562	ECE1	Body	TRUE
cg20212624	0.765275	0.0867881	2.8988e-13	0.369832	0.157741	0.0416817	CNP	Body	TRUE
cg25226711	0.852276	0.0966566	2.90107e-13				TOLLIP	3'UTR	NA
cg15084269	-0.462931	0.052503	2.90534e-13	-0.216335	0.161769	0.206276	STX6	TSS1500	FALSE
cg10422047	-0.373595	0.0423765	2.92005e-13	-0.226502	0.136251	0.127694	SMPD3	Body	FALSE
cg02974085	-0.912524	0.103529	2.94523e-13						NA
cg11617006	-0.798926	0.0906424	2.94665e-13	-0.591411	0.199096	0.0118261	FLJ23834	Body	TRUE
cg20733663	-0.413931	0.0469643	2.95068e-13	-0.338815	0.0967075	0.00596214	KCNN1	3'UTR	TRUE
cg07208891	-0.307276	0.0348648	2.95555e-13	-0.255676	0.0661167	0.00502869	KLHDC4	Body	TRUE
cg16845126	0.40393	0.0458431	2.98468e-13	0.25676	0.0497426	0.000269275	RAMP1	Body	TRUE
cg16572224	-0.608659	0.0690828	2.99206e-13	-0.549882	0.232528	0.0410211	SH3PXD2B	Body	TRUE
cg05527113	0.533156	0.0605234	3.01175e-13	0.130003	0.0926315	0.196735	ANKDD1A	Body	FALSE
cg04487857	0.607175	0.0689288	3.01655e-13	0.192823	0.082843	0.0375743	SLC7A11	Body	TRUE
cg14418176	0.545516	0.0619379	3.03366e-13	0.206004	0.130854	0.13999	ADCY3	Body	FALSE
cg09874796	-0.395487	0.0449073	3.04322e-13				DIP2C	Body	NA
cg24974704	0.895035	0.101633	3.04611e-13	0.364729	0.224528	0.126671	ZC3H3	Body	FALSE
cg24742912	-0.497097	0.0564587	3.07205e-13	-0.27753	0.119253	0.0496353	MYBPH	TSS1500	TRUE
cg09196146	0.740986	0.0841636	3.07872e-13	0.265067	0.141421	0.0775344	FOXN3;PRO1768	5'UTR;TSS200	FALSE
cg04887675	-0.642813	0.0730185	3.08818e-13	-0.371854	0.139661	0.0157997	COL4A1	Body	TRUE
cg20345948	0.316375	0.035939	3.0924e-13	0.0459386	0.0432849	0.309986			FALSE
cg12421110	-0.533892	0.0606482	3.09271e-13	-0.443306	0.13209	0.00920028	C13orf15	Body	TRUE
cg07330288	-0.629847	0.0715559	3.10541e-13	-0.330519	0.117816	0.0133929			TRUE
cg17601209	0.712334	0.0809312	3.11146e-13	0.793718	0.148002	0.000372829	PRDM16	Body	TRUE
cg07363330	-0.865441	0.09833	3.1161e-13	-0.562996	0.186464	0.00949324	IL31RA	Body	TRUE
cg19608778	-0.824567	0.0936984	3.13226e-13	-0.730561	0.316198	0.0353616	TNNT3	TSS1500	TRUE
cg04035553	-0.346278	0.0393499	3.13582e-13	-0.331811	0.094876	0.00362095			TRUE
cg08042322	0.839497	0.0954086	3.14965e-13	0.140086	0.102048	0.209259	NT5DC3	Body	FALSE
cg04272613	-0.303786	0.0345276	3.1582e-13	-0.401874	0.0744565	7.44528e-05	DAAM1	5'UTR	TRUE
cg19762427	-0.481261	0.0547025	3.16605e-13	-0.606887	0.177154	0.00617949			TRUE
cg02072975	0.541061	0.0615172	3.20136e-13	0.181607	0.0660172	0.0193016	BEST4	3'UTR	TRUE
cg15618533	-0.410963	0.0467292	3.21139e-13	-0.197832	0.142609	0.189977	OBSCN	Body	FALSE
cg22332066	0.598279	0.0680289	3.21268e-13				HHAT	TSS1500,1stExon,5'UTR	NA
cg26186546	-0.436806	0.0496683	3.21304e-13				TACC2	Body	NA
cg22854448	0.708823	0.0806041	3.22122e-13				SPRED2	Body	NA
cg17709804	-0.528473	0.0600996	3.22968e-13	-0.102787	0.11897	0.410125			FALSE
cg22092521	-0.373096	0.0424307	3.23293e-13				CFD	TSS1500	NA
cg14500070	-0.469652	0.0534175	3.24654e-13	-0.380096	0.116573	0.00675674	ZBTB38	5'UTR	TRUE
cg24593464	-0.707693	0.0804957	3.25267e-13	-0.657684	0.23445	0.0114482	TRIM29	TSS200	TRUE
cg01793445	-0.499825	0.0568578	3.26552e-13	-0.521969	0.142618	0.00307513	RCSD1	Body	TRUE
cg06284479	-0.689258	0.0784094	3.26972e-13	-0.602538	0.202936	0.0117675	LRRFIP2	Body	TRUE
cg00326836	-0.367977	0.0418703	3.29894e-13	-0.167355	0.125467	0.198516			FALSE
cg23840010	-0.709149	0.0806907	3.29904e-13	-0.586941	0.20552	0.0102209	PFKP	Body	TRUE
cg20552220	0.532273	0.0605706	3.31141e-13	0.107016	0.0862022	0.231787	NCALD	5'UTR	FALSE
cg14397309	0.762255	0.0867438	3.31439e-13	0.213761	0.149947	0.184886	SENP1	3'UTR	FALSE
cg13096007	-0.954023	0.108582	3.33277e-13	-0.471825	0.349314	0.200284	SOD3	3'UTR	FALSE
cg06852744	-0.689172	0.0784423	3.33947e-13	-0.784931	0.171329	0.00128772	AEBP1	TSS1500	TRUE
cg10517535	0.623231	0.0709374	3.34066e-13	0.114617	0.162901	0.49988	GAS7	Body,TSS200	FALSE
cg27282397	-0.56154	0.0639232	3.35616e-13						NA
cg25207224	-0.637147	0.0725324	3.3605e-13				HMGA1	Body	NA
cg04486886	0.489118	0.0556855	3.37138e-13	0.116329	0.105114	0.285831			FALSE
cg24944328	0.548218	0.0624264	3.39746e-13	0.166987	0.0830557	0.0750417	EPHB3	Body	FALSE
cg16290689	0.353345	0.0402407	3.41333e-13	0.103338	0.0652743	0.130808	C13orf26	TSS200	FALSE
cg00701951	-0.68895	0.0784732	3.43367e-13	-0.633759	0.162575	0.00259598	HTRA1	Body	TRUE
cg04920385	0.794568	0.0905046	3.43561e-13	0.532045	0.0801517	4.029e-05	ZCCHC24	Body	TRUE
cg15695194	-0.47591	0.0542141	3.45033e-13	-0.188236	0.168162	0.293661	CD44	Body	FALSE
cg15742605	-0.635713	0.0724314	3.47454e-13	-0.679424	0.260387	0.0240453	SAMD11	Body	TRUE
cg07313162	0.459566	0.0523645	3.48168e-13	0.119211	0.0926675	0.21467			FALSE
cg16098955	0.548556	0.0625053	3.48381e-13	0.06691	0.0776501	0.403424	EML6	Body	FALSE
cg17974515	-0.429648	0.0489588	3.49065e-13	-0.376846	0.133727	0.0152126			TRUE
cg09450153	0.924771	0.105383	3.4965e-13	0.50907	0.148155	0.006446	CREB5	Body	TRUE
cg12402129	0.428381	0.0488208	3.50827e-13	0.30427	0.153027	0.0729578	MEGF11	Body	FALSE
cg26365013	-0.659308	0.0751409	3.51262e-13	-0.601029	0.206306	0.0127265			TRUE
cg20300093	0.3496	0.0398453	3.51819e-13	0.211421	0.0689167	0.0116371	ADCY5	Body	TRUE
cg00351047	0.428482	0.0488364	3.52017e-13	0.0883456	0.0499236	0.110337	ILVBL	Body	FALSE
cg15125438	0.46342	0.0528258	3.53892e-13	0.0460895	0.0469572	0.343346	TPCN1	Body	FALSE
cg09558425	-0.510054	0.0581438	3.54388e-13	-0.570237	0.165999	0.00408087			TRUE
cg17200577	0.321629	0.0366655	3.54861e-13	0.143765	0.0606363	0.033812	PARD3	Body	TRUE
cg22284398	0.395344	0.0450699	3.55163e-13	0.260693	0.086628	0.0115456	PRKCE	Body	TRUE
cg03802185	-0.546358	0.0622877	3.55588e-13	-0.413378	0.0960068	0.000935018	SH2B2	TSS1500	TRUE
cg21899942	-0.419442	0.0478202	3.56035e-13	-0.314661	0.131449	0.0342784	RGS6	Body	TRUE
cg24131359	-0.685927	0.078215	3.5838e-13	-0.385566	0.235859	0.136731	CPM	5'UTR	FALSE
cg04014685	-0.778346	0.0887742	3.61642e-13	-0.817318	0.156689	8.11588e-05			TRUE
cg15580458	-0.55385	0.0631699	3.61758e-13	-0.540558	0.152363	0.00680056	GRK5	Body	TRUE
cg03581797	0.360633	0.0411403	3.64501e-13						NA
cg01889956	-0.924943	0.105517	3.64674e-13	-0.708803	0.145548	0.000677321			TRUE
cg26277197	0.454129	0.0518086	3.65159e-13	0.239062	0.100505	0.0315317	EGFR	Body	TRUE
cg17286012	0.563673	0.0643196	3.68216e-13	0.249557	0.0969248	0.0309214	COL11A2	Body	TRUE
cg16545954	-0.739139	0.0843425	3.68356e-13	-0.587582	0.234257	0.0313756	C1orf86	Body	TRUE
cg25306480	-0.439298	0.0501334	3.69945e-13				PWWP2B	3'UTR,Body	NA
cg03033182	-0.554216	0.0632555	3.71617e-13	-0.579054	0.166568	0.00362765	SCOC	TSS1500	TRUE
cg27545985	-0.407568	0.0465185	3.71847e-13	-0.399263	0.160889	0.0323664			TRUE
cg11413763	-0.287876	0.0328581	3.72178e-13	-0.286693	0.115015	0.0258358	SPSB1	5'UTR	TRUE
cg05858126	0.674537	0.0769935	3.72584e-13	0.426693	0.120426	0.00695147	MIR146B	TSS200	TRUE
cg13696012	-0.446833	0.0510058	3.73438e-13				BPIL1	TSS200	NA
cg19515108	0.332931	0.0380116	3.76392e-13	0.119646	0.0798244	0.155401			FALSE
cg20493283	-0.307689	0.0351353	3.78737e-13	-0.330719	0.112243	0.00870447	WFIKKN2	TSS1500	TRUE
cg02029908	-1.37209	0.156686	3.79178e-13	-0.876915	0.306145	0.0130236	DUSP1	3'UTR	TRUE
cg02497558	0.558717	0.0638067	3.80177e-13	0.579928	0.19276	0.0100523	HOXB1	TSS1500	TRUE
cg05377733	-0.497671	0.0568421	3.81986e-13	-0.350324	0.119711	0.0123651	ITGA11	Body	TRUE
cg13074908	-0.494267	0.0564634	3.84642e-13	-0.43555	0.147135	0.0106747			TRUE
cg09244707	0.90115	0.102953	3.85881e-13	0.44615	0.173787	0.0315417			TRUE
cg05696969	-0.759064	0.0867324	3.88001e-13	-0.838311	0.217541	0.00133252	SH3RF2	Body	TRUE
cg16328999	-0.728177	0.0832073	3.88748e-13	-0.668635	0.20904	0.00888968	SYT8	Body	TRUE
cg01814130	0.346031	0.0395454	3.9069e-13				UPK1B	TSS200	NA
cg02131853	-0.624063	0.071334	3.93741e-13	-0.76767	0.187353	0.0016606	TMEM156	TSS1500	TRUE
cg16429725	-0.509862	0.0582821	3.94245e-13				KIFC3	Body	NA
cg15173443	0.326077	0.0372773	3.95726e-13	0.212849	0.0919719	0.0347634	COL11A2	Body	TRUE
cg12374579	0.459959	0.0525831	3.95829e-13	0.356694	0.111557	0.00544794	ASPSCR1	Body	TRUE
cg11303839	-0.893262	0.10214	3.98953e-13	-0.493722	0.219024	0.038685	CCL26	5'UTR	TRUE
cg15704699	-0.581867	0.0665366	3.99706e-13	-0.48363	0.135431	0.00436924	NLK	Body	TRUE
cg26055488	-0.365589	0.0418085	4.00925e-13	-0.353109	0.0934581	0.00191375	CANT1	Body	TRUE
cg04018738	-0.592415	0.0677483	4.00977e-13	-0.73161	0.131695	8.04738e-05	VARS	Body	TRUE
cg14152974	-0.55438	0.0634041	4.02308e-13	-0.539409	0.162769	0.0097098	PGM3	Body	TRUE
cg12559925	0.495419	0.0566673	4.04109e-13	0.409013	0.126589	0.00461296	SH3BP4	5'UTR	TRUE
cg00880290	0.516416	0.0590788	4.06708e-13	0.464599	0.121007	0.00319343	PKN1	TSS200,Body	TRUE
cg02275396	0.6758	0.077316	4.074e-13	0.312552	0.0953397	0.0110192	WIZ	Body	TRUE
cg10070788	-0.636703	0.0728452	4.07867e-13	-0.612093	0.202781	0.0141481	BIRC5;EPR1	3'UTR;TSS200	TRUE
cg26376280	0.534348	0.0611387	4.08896e-13				FBXO21	Body	NA
cg24242280	-0.431862	0.0494137	4.09259e-13	-0.340932	0.164123	0.0622966	ZFAND3	Body	FALSE
cg12474824	0.447127	0.0511637	4.10325e-13	0.335854	0.0754368	0.00136032	CTBP1	Body	TRUE
cg27055365	-0.452851	0.051823	4.11628e-13	-0.414083	0.101977	0.00489322	VTCN1	3'UTR	TRUE
cg08635097	0.630229	0.0721264	4.12675e-13	0.345077	0.121746	0.017086			TRUE
cg26581200	-0.318729	0.0364778	4.13061e-13	-0.107738	0.0817926	0.22714	LIF	3'UTR	FALSE
cg20228731	-0.810751	0.0927939	4.1401e-13	-0.852046	0.279709	0.00896014	FLJ43663	Body	TRUE
cg12036303	-0.404523	0.0463029	4.15233e-13	-0.338748	0.118459	0.0144946	KIAA1949	Body,1stExon	TRUE
cg10788901	0.630649	0.0721891	4.15923e-13				FGFR2	1stExon,5'UTR	NA
cg27275374	0.392604	0.0449501	4.19366e-13	0.491752	0.109092	0.000352974	TNS3	5'UTR	TRUE
cg04082512	0.354388	0.0405753	4.19599e-13						NA
cg22834542	-0.608775	0.0697079	4.212e-13	-0.595791	0.124785	0.000438695	GRM5	Body	TRUE
cg17408185	0.780816	0.0894262	4.24593e-13	0.300115	0.152831	0.0712707	FAM171A1	Body	FALSE
cg02505956	-0.45142	0.0517041	4.25654e-13				PTPRN2	Body	NA
cg19090437	-0.533635	0.061122	4.26024e-13	-0.605157	0.159017	0.0014592	TBC1D1	Body	TRUE
cg11405216	0.456103	0.0522432	4.2653e-13	0.373887	0.133547	0.0178105	ADAMTS2	Body	TRUE
cg01449677	-0.883367	0.101194	4.28305e-13	-0.554533	0.23329	0.0423667	USP36	Body	TRUE
cg14672680	-0.543246	0.062234	4.28985e-13	-0.502621	0.172332	0.0151052	TNNI2	TSS1500	TRUE
cg05152764	-0.567484	0.0650203	4.31428e-13	-0.430044	0.274417	0.136967	SAPS2	3'UTR	FALSE
cg07018107	-0.723955	0.0829604	4.33873e-13	-0.767027	0.187538	0.00282902	MIR1208	Body	TRUE
cg16130238	0.322365	0.0369448	4.3568e-13	0.150479	0.111339	0.201169			FALSE
cg06937617	-0.412772	0.0473105	4.37258e-13	-0.478507	0.129299	0.00383768	STK32C	Body	TRUE
cg03606646	0.515446	0.0590843	4.38912e-13	0.36583	0.109814	0.00978321	GFOD1	Body	TRUE
cg16791016	-0.435857	0.0499621	4.39205e-13	-0.309624	0.114546	0.0241542			TRUE
cg01394349	-0.852986	0.0977824	4.4007e-13	-0.321597	0.276335	0.273052	CAPN8	Body	FALSE
cg14276133	-0.598591	0.0686204	4.40236e-13	-0.68369	0.286379	0.0396789			TRUE
cg00085790	0.353949	0.0405762	4.40532e-13	0.229663	0.0600556	0.00286876			TRUE
cg13300670	0.673346	0.077201	4.42655e-13	0.448412	0.186011	0.0371734			TRUE
[truncated: 13,331 more rows]

## Sheet: Table_S3_dmr
Table S3.Differential methylated regions between high-grade and low-grade osteoarthritis cartilage (adjusted p < 0.05).
region_id	chr	start	end	nr_msites	estimate	p.value	p.adjust	gene	is_replicated
12_12620523_12620789	chr12	12620523	12620789	2	-0.578616	5.19339e-38	3.63327e-32		FALSE
11_68142198_68142234	chr11	68142198	68142234	2	0.699146	9.24988e-37	6.47117e-31	LRP5	FALSE
2_1690625_1691165	chr2	1690625	1691165	3	-0.526407	5.72124e-36	4.00255e-30	PXDN	FALSE
3_150920964_150921051	chr3	150920964	150921051	2	-0.904335	8.51259e-35	5.95536e-29	GPR171|MED12L	FALSE
11_120530774_120530818	chr11	120530774	120530818	2	-0.62268	8.62352e-35	6.03297e-29	GRIK4	TRUE
7_5534951_5534978	chr7	5534951	5534978	2	-0.604865	1.05053e-34	7.34942e-29	FBXL18	FALSE
11_71710643_71710885	chr11	71710643	71710885	2	0.720513	1.83739e-34	1.28543e-28	IL18BP	FALSE
10_123353889_123353956	chr10	123353889	123353956	2	1.18399	3.05165e-33	2.13492e-27	FGFR2	FALSE
17_6921400_6921465	chr17	6921400	6921465	2	-0.499698	5.03073e-32	3.51947e-26	MIR195|MIR497	FALSE
6_32861863_32862236	chr6	32861863	32862236	5	0.147054	1.01107e-31	7.07341e-26		FALSE
17_59533635_59534102	chr17	59533635	59534102	3	0.896116	1.03714e-31	7.25577e-26	TBX4	FALSE
10_131577638_131577741	chr10	131577638	131577741	3	-0.664364	2.65363e-31	1.85647e-25		FALSE
2_241851343_241851444	chr2	241851343	241851444	2	-0.615911	2.97357e-31	2.0803e-25		FALSE
10_636241_636331	chr10	636241	636331	2	-0.545679	3.98655e-31	2.78897e-25	DIP2C	FALSE
20_36932397_36932479	chr20	36932397	36932479	2	-0.620987	5.09268e-31	3.56282e-25	BPI	FALSE
13_36944469_36944471	chr13	36944469	36944471	2	1.10264	1.07191e-30	7.49901e-25	SPG20	FALSE
16_87469002_87469199	chr16	87469002	87469199	2	-0.473519	1.07235e-30	7.50209e-25	ZCCHC14	FALSE
1_223101782_223101848	chr1	223101782	223101848	2	1.0582	7.55734e-30	5.28708e-24	DISP1	FALSE
3_11599640_11599713	chr3	11599640	11599713	2	-0.574477	1.57252e-29	1.10012e-23	VGLL4	FALSE
1_2099745_2099891	chr1	2099745	2099891	3	-0.527238	7.18468e-29	5.02636e-23	PRKCZ	FALSE
11_1006985_1007119	chr11	1006985	1007119	3	0.591567	1.01959e-28	7.13299e-23	AP2A2	FALSE
1_210501621_210501634	chr1	210501621	210501634	2	0.524524	2.83219e-28	1.98139e-22	HHAT	FALSE
1_31229122_31229569	chr1	31229122	31229569	2	-0.740362	2.94536e-28	2.06056e-22	LAPTM5	FALSE
11_688323_688397	chr11	688323	688397	2	-0.661431	8.81144e-28	6.16444e-22	DEAF1	FALSE
4_81117853_81119460	chr4	81117853	81119460	11	0.259419	1.16309e-27	8.1369e-22	PRDM8	FALSE
11_62342677_62342730	chr11	62342677	62342730	2	0.403763	1.21729e-26	8.51608e-21	EEF1G|TUT1	FALSE
6_33131222_33131336	chr6	33131222	33131336	4	0.414729	1.43387e-26	1.00313e-20	COL11A2	FALSE
6_33157776_33157811	chr6	33157776	33157811	2	0.587989	1.50057e-26	1.04979e-20	COL11A2	FALSE
20_30060822_30061002	chr20	30060822	30061002	4	0.469512	1.8593e-26	1.30075e-20	DEFB124	FALSE
14_21491045_21491469	chr14	21491045	21491469	2	0.545769	2.01725e-26	1.41126e-20	NDRG2	FALSE
1_37940813_37941361	chr1	37940813	37941361	3	-0.302133	2.28208e-26	1.59653e-20	ZC3H12A	FALSE
3_138048937_138049011	chr3	138048937	138049011	2	0.602806	3.3938e-26	2.37429e-20	TXNDC6	FALSE
13_41593385_41593416	chr13	41593385	41593416	2	-0.769345	3.63239e-26	2.5412e-20	ELF1	TRUE
22_46482009_46482023	chr22	46482009	46482023	2	-0.483918	8.43648e-26	5.90212e-20	LOC400931	FALSE
13_36944294_36944443	chr13	36944294	36944443	3	1.08159	8.87264e-26	6.20725e-20	SPG20	FALSE
6_167104903_167104926	chr6	167104903	167104926	2	0.598032	9.26614e-26	6.48254e-20	RPS6KA2	FALSE
11_10673844_10673892	chr11	10673844	10673892	2	-0.556726	1.41248e-25	9.88166e-20	MRVI1	FALSE
5_134363637_134363823	chr5	134363637	134363823	2	0.628313	3.19286e-25	2.23371e-19	PITX1	FALSE
19_12777567_12777852	chr19	12777567	12777852	9	0.123403	4.40709e-25	3.08318e-19	MAN2B1|MORG1	FALSE
6_11779817_11779911	chr6	11779817	11779911	2	-0.597488	4.77615e-25	3.34137e-19	C6orf105	FALSE
1_32281460_32281466	chr1	32281460	32281466	2	0.490584	5.45966e-25	3.81955e-19	SPOCD1	FALSE
17_79652244_79652389	chr17	79652244	79652389	2	-0.520526	6.31946e-25	4.42106e-19	ARL16|HGS	TRUE
10_123353800_123353822	chr10	123353800	123353822	2	1.37977	7.21699e-25	5.04897e-19	FGFR2	FALSE
3_71276214_71276336	chr3	71276214	71276336	2	-0.484037	7.23604e-25	5.06229e-19	FOXP1	TRUE
11_62474744_62474940	chr11	62474744	62474940	3	0.343839	1.11044e-24	7.76859e-19	BSCL2|GNG3	FALSE
2_240114298_240114348	chr2	240114298	240114348	2	0.49662	1.27495e-24	8.91945e-19	HDAC4	FALSE
12_57873704_57873732	chr12	57873704	57873732	2	-0.574224	1.37465e-24	9.617e-19	ARHGAP9	FALSE
14_105793310_105793554	chr14	105793310	105793554	2	0.645927	1.38212e-24	9.66925e-19	PACS2	TRUE
7_47620790_47621025	chr7	47620790	47621025	2	0.558675	1.50099e-24	1.05009e-18		FALSE
20_42965710_42965753	chr20	42965710	42965753	2	-0.62131	2.14858e-24	1.50314e-18	R3HDML	TRUE
14_22917797_22917809	chr14	22917797	22917809	2	-1.04439	2.22912e-24	1.55948e-18		FALSE
14_76446161_76446681	chr14	76446161	76446681	3	0.442517	2.48832e-24	1.74081e-18	TGFB3	FALSE
2_177356020_177356276	chr2	177356020	177356276	2	-0.561615	2.62917e-24	1.83935e-18		FALSE
16_88832476_88832485	chr16	88832476	88832485	2	-0.956871	2.768e-24	1.93648e-18	FAM38A	FALSE
5_134364717_134364968	chr5	134364717	134364968	2	0.945183	2.90281e-24	2.03079e-18	PITX1	TRUE
15_100537865_100538092	chr15	100537865	100538092	2	-0.655854	3.01606e-24	2.11002e-18	ADAMTS17	FALSE
6_32060681_32061084	chr6	32060681	32061084	4	0.919534	3.10736e-24	2.17389e-18	TNXB	FALSE
10_3147381_3148326	chr10	3147381	3148326	5	-0.410153	4.21406e-24	2.94813e-18	PFKP	FALSE
3_46448084_46448134	chr3	46448084	46448134	2	-0.598514	5.6948e-24	3.98406e-18	CCRL2	TRUE
3_184055217_184055379	chr3	184055217	184055379	2	0.548144	5.77926e-24	4.04314e-18	FAM131A	FALSE
12_116043958_116044025	chr12	116043958	116044025	2	0.495525	6.25235e-24	4.37411e-18		FALSE
1_876199_876551	chr1	876199	876551	3	-0.328163	8.65005e-24	6.05154e-18	SAMD11	FALSE
13_114839662_114839831	chr13	114839662	114839831	2	-0.504391	1.20028e-23	8.39712e-18	RASA3	FALSE
4_81122314_81122687	chr4	81122314	81122687	2	0.620569	1.382e-23	9.66843e-18	PRDM8	FALSE
8_124214953_124215033	chr8	124214953	124215033	2	-0.972419	1.52906e-23	1.06972e-17	FAM83A|LOC100131726	FALSE
7_5567862_5567891	chr7	5567862	5567891	2	-0.308594	3.21403e-23	2.24852e-17	ACTB	TRUE
6_33156845_33157147	chr6	33156845	33157147	5	0.374771	3.55024e-23	2.48373e-17	COL11A2	FALSE
14_101830869_101831572	chr14	101830869	101831572	4	0.58729	3.56907e-23	2.4969e-17		FALSE
6_39815893_39816319	chr6	39815893	39816319	2	0.594565	3.80152e-23	2.65953e-17	DAAM2	TRUE
14_74185274_74185398	chr14	74185274	74185398	3	0.567599	5.10278e-23	3.56988e-17	C14orf43	FALSE
6_30652347_30652396	chr6	30652347	30652396	3	-0.322483	7.03478e-23	4.9215e-17	KIAA1949	FALSE
12_32654929_32655192	chr12	32654929	32655192	4	0.38977	8.35089e-23	5.84224e-17	FGD4	FALSE
2_96814660_96814751	chr2	96814660	96814751	2	0.44305	1.89427e-22	1.32522e-16		FALSE
2_43398171_43398339	chr2	43398171	43398339	3	0.476544	3.87303e-22	2.70955e-16		FALSE
12_124880173_124880260	chr12	124880173	124880260	2	-0.320206	6.10637e-22	4.27199e-16	NCOR2	FALSE
22_42394374_42394382	chr22	42394374	42394382	2	-0.445739	8.57491e-22	5.99896e-16	WBP2NL	FALSE
4_4763284_4763690	chr4	4763284	4763690	5	0.324404	8.61194e-22	6.02487e-16		FALSE
6_164029303_164029556	chr6	164029303	164029556	3	0.280576	1.06221e-21	7.43119e-16		FALSE
12_115131789_115131846	chr12	115131789	115131846	2	1.353	1.22067e-21	8.53975e-16		FALSE
2_43020457_43020682	chr2	43020457	43020682	2	0.531492	1.69633e-21	1.18675e-15	HAAO	FALSE
4_185726782_185726836	chr4	185726782	185726836	2	-0.560964	1.9686e-21	1.37722e-15	ACSL1	FALSE
7_5535692_5535731	chr7	5535692	5535731	2	-0.755581	4.73436e-21	3.31213e-15	FBXL18|MIR589	FALSE
15_22954791_22954817	chr15	22954791	22954817	2	-0.397275	5.23312e-21	3.66107e-15	CYFIP1	FALSE
1_206729040_206729099	chr1	206729040	206729099	2	0.635326	5.74053e-21	4.01604e-15	RASSF5	FALSE
11_2322802_2323059	chr11	2322802	2323059	4	-0.4161	6.451e-21	4.51309e-15	C11orf21|TSPAN32	FALSE
10_88718274_88718393	chr10	88718274	88718393	3	0.525909	6.63434e-21	4.64135e-15	MMRN2|SNCG	FALSE
7_101468709_101468882	chr7	101468709	101468882	3	0.525728	6.86898e-21	4.8055e-15	CUX1	FALSE
11_1860114_1860215	chr11	1860114	1860215	2	-0.546418	7.4684e-21	5.22486e-15	TNNI2	TRUE
1_156211415_156211434	chr1	156211415	156211434	2	-0.449261	7.78291e-21	5.44488e-15	BGLAP	FALSE
6_33159361_33159547	chr6	33159361	33159547	2	0.46858	7.89008e-21	5.51986e-15	COL11A2	FALSE
6_33128963_33129060	chr6	33128963	33129060	3	0.402008	8.26351e-21	5.78111e-15		FALSE
16_54966471_54966837	chr16	54966471	54966837	2	0.694358	9.09643e-21	6.36382e-15	IRX5	FALSE
13_31506685_31506837	chr13	31506685	31506837	6	0.283185	9.95498e-21	6.96445e-15	C13orf26	FALSE
7_96651586_96651915	chr7	96651586	96651915	2	-0.717384	1.3179e-20	9.21995e-15	DLX5	FALSE
2_111875749_111875790	chr2	111875749	111875790	2	-0.568188	1.37257e-20	9.6024e-15	ACOXL	TRUE
22_25799070_25799160	chr22	25799070	25799160	2	0.771862	1.38347e-20	9.6787e-15		FALSE
6_32048679_32049053	chr6	32048679	32049053	2	0.450599	1.61149e-20	1.12739e-14	TNXB	FALSE
1_2139175_2139657	chr1	2139175	2139657	4	0.425573	1.61399e-20	1.12914e-14	C1orf86	FALSE
10_72311997_72312093	chr10	72311997	72312093	2	0.471524	1.95121e-20	1.36506e-14	KIAA1274	FALSE
1_156217942_156217981	chr1	156217942	156217981	2	0.470702	2.50334e-20	1.75132e-14	PAQR6	FALSE
16_1110844_1111117	chr16	1110844	1111117	3	-0.415582	2.60974e-20	1.82576e-14		FALSE
1_243877024_243877447	chr1	243877024	243877447	2	-0.480633	2.6745e-20	1.87107e-14	AKT3	FALSE
1_55504971_55505073	chr1	55504971	55505073	3	0.438198	2.7296e-20	1.90961e-14	PCSK9	FALSE
7_47579217_47579243	chr7	47579217	47579243	2	-0.365216	2.75138e-20	1.92485e-14	TNS3	FALSE
7_100285650_100285913	chr7	100285650	100285913	3	-0.309654	3.01117e-20	2.1066e-14	GIGYF1	FALSE
7_30209180_30209513	chr7	30209180	30209513	2	-0.492797	3.14656e-20	2.20132e-14		TRUE
6_33162444_33162506	chr6	33162444	33162506	2	0.296953	3.20861e-20	2.24473e-14	RXRB	FALSE
7_155024732_155024775	chr7	155024732	155024775	2	0.416093	3.73298e-20	2.61157e-14		TRUE
6_31938527_31938847	chr6	31938527	31938847	6	-0.248548	3.8721e-20	2.7089e-14	DOM3Z|STK19	FALSE
12_115103960_115104591	chr12	115103960	115104591	5	0.963892	3.98499e-20	2.78788e-14		FALSE
6_1607922_1608500	chr6	1607922	1608500	5	0.66173	4.53146e-20	3.17018e-14		FALSE
20_21695334_21695773	chr20	21695334	21695773	3	0.44336	5.7173e-20	3.99979e-14	PAX1	FALSE
12_13348386_13348429	chr12	13348386	13348429	2	-0.713903	6.32914e-20	4.42784e-14	EMP1	TRUE
12_115134956_115134991	chr12	115134956	115134991	2	0.873753	6.99465e-20	4.89342e-14		FALSE
20_56286732_56287004	chr20	56286732	56287004	2	-0.530862	7.40283e-20	5.17899e-14	PMEPA1	FALSE
17_6899095_6899207	chr17	6899095	6899207	2	0.425866	9.77583e-20	6.83912e-14	ALOX12	FALSE
5_131411272_131411549	chr5	131411272	131411549	2	0.476304	1.10322e-19	7.71806e-14	CSF2	FALSE
4_3309069_3309417	chr4	3309069	3309417	3	0.318434	1.25453e-19	8.77661e-14		FALSE
1_16346120_16346317	chr1	16346120	16346317	3	0.467347	1.54402e-19	1.08019e-13	HSPB7	FALSE
5_142065737_142066128	chr5	142065737	142066128	5	0.394909	1.68669e-19	1.18e-13	FGF1	FALSE
17_77041687_77041801	chr17	77041687	77041801	2	-0.332109	1.76074e-19	1.23181e-13	C1QTNF1	FALSE
11_16633582_16633647	chr11	16633582	16633647	2	0.735883	1.8214e-19	1.27424e-13		FALSE
17_3794573_3794828	chr17	3794573	3794828	3	-0.269214	1.85425e-19	1.29723e-13	CAMKK1	FALSE
17_80197841_80197898	chr17	80197841	80197898	2	-0.37858	1.93015e-19	1.35033e-13		FALSE
6_10556326_10556523	chr6	10556326	10556523	2	0.483517	2.07768e-19	1.45353e-13	GCNT2	FALSE
17_909982_910196	chr17	909982	910196	2	-0.398987	2.2536e-19	1.57661e-13	ABR	FALSE
19_18771079_18771126	chr19	18771079	18771126	2	-0.511525	2.58839e-19	1.81082e-13	KLHL26	FALSE
1_23521272_23521307	chr1	23521272	23521307	2	-0.495791	2.64058e-19	1.84734e-13	HTR1D	TRUE
6_149771807_149771845	chr6	149771807	149771845	2	0.351876	2.98978e-19	2.09163e-13	ZC3H12D	FALSE
21_43346184_43346284	chr21	43346184	43346284	2	-0.400141	3.03655e-19	2.12436e-13	C2CD2	FALSE
1_2231925_2232166	chr1	2231925	2232166	3	-0.326016	3.39811e-19	2.3773e-13	SKI	FALSE
5_149867965_149868855	chr5	149867965	149868855	3	-0.222991	3.63251e-19	2.54128e-13		FALSE
5_95159423_95159639	chr5	95159423	95159639	3	-0.499162	4.12381e-19	2.885e-13	GLRX	FALSE
7_27160520_27160674	chr7	27160520	27160674	2	0.436608	4.39867e-19	3.07729e-13	HOXA3	TRUE
1_55416755_55416790	chr1	55416755	55416790	2	-0.390278	4.49666e-19	3.14584e-13		FALSE
11_64527298_64527417	chr11	64527298	64527417	3	0.278308	5.11679e-19	3.57968e-13	PYGM	FALSE
16_84860766_84860871	chr16	84860766	84860871	2	0.335849	5.37463e-19	3.76006e-13	CRISPLD2	FALSE
10_102998662_102998762	chr10	102998662	102998762	3	0.267163	5.80543e-19	4.06145e-13		FALSE
8_6690627_6691018	chr8	6690627	6691018	2	-0.436941	6.39159e-19	4.47152e-13	XKR5	FALSE
10_131665635_131665896	chr10	131665635	131665896	3	0.338357	6.55847e-19	4.58827e-13	EBF3	FALSE
1_205473222_205473341	chr1	205473222	205473341	2	0.335158	7.13199e-19	4.9895e-13	CDK18	FALSE
4_4863874_4864110	chr4	4863874	4864110	2	0.425759	7.47857e-19	5.23197e-13	MSX1	FALSE
10_131506103_131506261	chr10	131506103	131506261	2	0.351931	7.49672e-19	5.24467e-13	MGMT	FALSE
3_184037459_184037481	chr3	184037459	184037481	2	-0.346705	7.69859e-19	5.38589e-13	EIF4G1	FALSE
16_87886902_87886933	chr16	87886902	87886933	2	-0.492737	7.89086e-19	5.5204e-13	SLC7A5	TRUE
15_63798022_63798201	chr15	63798022	63798201	2	-1.05013	8.18419e-19	5.72562e-13	USP3	FALSE
11_1297385_1297558	chr11	1297385	1297558	2	0.858541	8.82184e-19	6.17172e-13	TOLLIP	FALSE
1_92946825_92947035	chr1	92946825	92947035	2	0.3384	9.25621e-19	6.4756e-13	GFI1	FALSE
6_75912633_75912711	chr6	75912633	75912711	2	0.80799	1.07328e-18	7.50863e-13	COL12A1	FALSE
1_234878498_234878533	chr1	234878498	234878533	2	0.673984	1.11039e-18	7.76826e-13		FALSE
1_3142530_3142925	chr1	3142530	3142925	2	0.475877	1.16191e-18	8.12863e-13	PRDM16	FALSE
11_45708024_45708033	chr11	45708024	45708033	2	-0.512391	1.18672e-18	8.30226e-13		FALSE
11_2596300_2596416	chr11	2596300	2596416	2	0.404365	1.21677e-18	8.51246e-13	KCNQ1	FALSE
12_56113808_56114155	chr12	56113808	56114155	2	0.428196	1.25048e-18	8.74831e-13	RDH5	FALSE
6_33131426_33131450	chr6	33131426	33131450	2	0.316347	1.28391e-18	8.98219e-13	COL11A2	FALSE
1_155226099_155226127	chr1	155226099	155226127	2	-0.216696	1.28989e-18	9.02402e-13	FAM189B|SCAMP3	FALSE
12_123335357_123335687	chr12	123335357	123335687	3	-0.407196	1.53773e-18	1.07579e-12	HIP1R	FALSE
11_120008998_120009124	chr11	120008998	120009124	2	-0.720762	1.6553e-18	1.15804e-12	TRIM29	FALSE
12_6649733_6649896	chr12	6649733	6649896	3	0.289711	1.72157e-18	1.2044e-12	IFFO1	FALSE
2_25475805_25475916	chr2	25475805	25475916	2	0.363019	2.11398e-18	1.47893e-12	DNMT3A	FALSE
1_33813321_33813745	chr1	33813321	33813745	2	0.394083	2.11468e-18	1.47942e-12	PHC2	FALSE
16_31053489_31053788	chr16	31053489	31053788	2	0.481368	2.47714e-18	1.73299e-12		FALSE
4_87770357_87770586	chr4	87770357	87770586	2	-0.529543	2.70319e-18	1.89114e-12	SLC10A6	FALSE
1_46267883_46268207	chr1	46267883	46268207	3	-0.399527	2.95458e-18	2.06701e-12	MAST2	FALSE
17_78237397_78237432	chr17	78237397	78237432	2	0.374659	3.21596e-18	2.24987e-12	RNF213	FALSE
4_141177619_141177756	chr4	141177619	141177756	2	-0.558454	3.27651e-18	2.29223e-12	SCOC	FALSE
17_76993506_76993618	chr17	76993506	76993618	2	-0.371683	3.79392e-18	2.65421e-12	CANT1	TRUE
3_118892305_118892330	chr3	118892305	118892330	2	0.35127	3.84528e-18	2.69014e-12	UPK1B	FALSE
1_21587009_21587174	chr1	21587009	21587174	2	0.44202	4.53155e-18	3.17025e-12	ECE1	FALSE
9_124989294_124989337	chr9	124989294	124989337	2	0.437227	4.53458e-18	3.17237e-12	LHX6	FALSE
17_46673002_46674041	chr17	46673002	46674041	5	0.31933	4.63755e-18	3.24441e-12	LOC404266	FALSE
7_1130697_1130967	chr7	1130697	1130967	2	-0.382498	4.73821e-18	3.31483e-12	C7orf50|GPER	FALSE
4_7289497_7289507	chr4	7289497	7289507	2	-0.420738	4.85606e-18	3.39728e-12	SORCS2	FALSE
12_116996931_116997069	chr12	116996931	116997069	3	-0.329424	5.13966e-18	3.59568e-12	MAP1LC3B2	FALSE
14_103294375_103294740	chr14	103294375	103294740	4	0.42332	5.50773e-18	3.85318e-12	TRAF3	FALSE
1_47905067_47905438	chr1	47905067	47905438	2	0.491406	5.53707e-18	3.87371e-12	FOXD2	FALSE
15_74495354_74495384	chr15	74495354	74495384	2	0.49281	6.00048e-18	4.19791e-12	STRA6	FALSE
17_1617363_1617465	chr17	1617363	1617465	4	0.372537	6.02811e-18	4.21724e-12	C17orf91|MIR22	FALSE
3_71804005_71804142	chr3	71804005	71804142	3	0.415831	7.19405e-18	5.03292e-12	EIF4E3|GPR27	FALSE
5_172672390_172673203	chr5	172672390	172673203	8	0.322341	7.24528e-18	5.06876e-12		FALSE
15_91424646_91424718	chr15	91424646	91424718	2	-0.252001	7.80019e-18	5.45698e-12	FURIN	TRUE
15_90349551_90349979	chr15	90349551	90349979	3	0.286479	7.80836e-18	5.46269e-12	ANPEP	FALSE
6_33048809_33049360	chr6	33048809	33049360	4	0.281244	7.97647e-18	5.5803e-12	HLA-DPB1	FALSE
22_19701515_19701827	chr22	19701515	19701827	3	0.288034	8.09594e-18	5.66388e-12	SEPT5	FALSE
6_30652829_30652907	chr6	30652829	30652907	2	-0.405972	8.19591e-18	5.73381e-12	KIAA1949	FALSE
17_46651225_46651745	chr17	46651225	46651745	4	0.535517	1.02048e-17	7.13923e-12	HOXB3	FALSE
7_47539536_47539765	chr7	47539536	47539765	2	0.388362	1.09362e-17	7.65089e-12	TNS3	FALSE
1_3265739_3265923	chr1	3265739	3265923	2	-0.416224	1.1683e-17	8.17333e-12	PRDM16	FALSE
5_154092360_154092426	chr5	154092360	154092426	2	0.549039	1.19272e-17	8.34423e-12	LARP1	FALSE
11_19736912_19737158	chr11	19736912	19737158	2	-0.62065	1.19373e-17	8.35127e-12	LOC100126784|NAV2	FALSE
8_1049167_1049394	chr8	1049167	1049394	4	0.38192	1.20478e-17	8.42859e-12		FALSE
14_104195181_104195301	chr14	104195181	104195301	2	0.458036	1.2197e-17	8.53296e-12	ZFYVE21	FALSE
21_43491238_43491319	chr21	43491238	43491319	2	0.327128	1.23933e-17	8.6703e-12	UMODL1	FALSE
11_606568_606583	chr11	606568	606583	2	0.471275	1.38413e-17	9.68333e-12	PHRF1	FALSE
10_134385407_134385698	chr10	134385407	134385698	2	0.679852	1.4793e-17	1.03491e-11	INPP5A	FALSE
14_102102407_102102737	chr14	102102407	102102737	2	-0.481187	1.48965e-17	1.04215e-11		FALSE
3_171561060_171561069	chr3	171561060	171561069	2	-0.822952	1.57867e-17	1.10443e-11	TMEM212	FALSE
8_97345907_97345965	chr8	97345907	97345965	2	-0.340513	1.68184e-17	1.1766e-11	PTDSS1	FALSE
1_85744641_85745053	chr1	85744641	85745053	2	-0.295119	1.684e-17	1.17812e-11	BCL10	TRUE
20_30432938_30433233	chr20	30432938	30433233	2	-0.635972	1.70366e-17	1.19187e-11	FOXS1	FALSE
6_7544197_7544377	chr6	7544197	7544377	2	-0.47458	1.76294e-17	1.23335e-11	DSP	FALSE
6_45631106_45631363	chr6	45631106	45631363	2	1.13193	1.80817e-17	1.26498e-11		FALSE
1_221068423_221068730	chr1	221068423	221068730	2	0.739441	1.87971e-17	1.31504e-11		FALSE
4_4866047_4866091	chr4	4866047	4866091	2	0.480278	2.05843e-17	1.44007e-11		FALSE
17_9929719_9929755	chr17	9929719	9929755	2	0.430182	2.244e-17	1.56989e-11	GAS7	FALSE
8_436813_436965	chr8	436813	436965	2	-0.444197	2.29656e-17	1.60666e-11		FALSE
21_48024639_48024683	chr21	48024639	48024683	2	0.704864	2.5615e-17	1.79201e-11	S100B	FALSE
3_49837529_49837654	chr3	49837529	49837654	2	-0.413608	2.59176e-17	1.81318e-11	CDH29	FALSE
14_24641183_24641501	chr14	24641183	24641501	5	0.496009	2.60695e-17	1.82381e-11	REC8	FALSE
14_95623969_95624293	chr14	95623969	95624293	3	0.158799	2.67698e-17	1.8728e-11	DICER1|FLJ45244	FALSE
4_24796689_24796988	chr4	24796689	24796988	4	0.421965	2.70423e-17	1.89186e-11	SOD3	FALSE
1_228395450_228396009	chr1	228395450	228396009	5	-0.178904	2.7501e-17	1.92395e-11	OBSCN	FALSE
1_12203571_12203751	chr1	12203571	12203751	2	-0.271794	2.98587e-17	2.0889e-11	TNFRSF8	FALSE
7_116786597_116786606	chr7	116786597	116786606	2	0.391907	2.9876e-17	2.09011e-11	ST7|ST7OT2	FALSE
2_95723453_95723523	chr2	95723453	95723523	2	0.452644	3.2231e-17	2.25487e-11		FALSE
16_67918813_67918840	chr16	67918813	67918840	2	0.478859	3.32408e-17	2.32551e-11	NRN1L	FALSE
5_178594583_178594649	chr5	178594583	178594649	2	-0.497156	3.41031e-17	2.38584e-11	ADAMTS2	FALSE
12_115105485_115105519	chr12	115105485	115105519	2	0.606919	3.64e-17	2.54653e-11		TRUE
3_128272723_128272847	chr3	128272723	128272847	2	-0.519976	3.70754e-17	2.59377e-11		TRUE
4_120056829_120057110	chr4	120056829	120057110	2	-0.562413	3.79072e-17	2.65197e-11	MYOZ2	FALSE
12_106988340_106988413	chr12	106988340	106988413	3	-0.471082	4.00936e-17	2.80493e-11	RFX4	FALSE
4_15939889_15940058	chr4	15939889	15940058	3	0.357593	4.03575e-17	2.82339e-11	FGFBP1	FALSE
2_97618137_97618624	chr2	97618137	97618624	2	-0.396508	4.18195e-17	2.92567e-11	FAM178B	FALSE
17_59534903_59535253	chr17	59534903	59535253	3	0.791106	4.44578e-17	3.11024e-11	TBX4	FALSE
20_30073209_30073399	chr20	30073209	30073399	2	0.537101	4.44747e-17	3.11143e-11	NCRNA00028	FALSE
8_28928948_28929078	chr8	28928948	28929078	2	0.529109	4.44998e-17	3.11319e-11	KIF13B	FALSE
4_4864320_4864430	chr4	4864320	4864430	2	0.52087	4.54541e-17	3.17995e-11	MSX1	FALSE
11_70961765_70961902	chr11	70961765	70961902	4	-0.419772	5.49064e-17	3.84122e-11		FALSE
1_21966310_21966500	chr1	21966310	21966500	3	-0.318767	6.25676e-17	4.3772e-11	RAP1GAP	FALSE
2_101008284_101008576	chr2	101008284	101008576	2	-0.501353	6.40652e-17	4.48197e-11		FALSE
6_51814354_51814431	chr6	51814354	51814431	2	0.597274	6.49099e-17	4.54107e-11	PKHD1	FALSE
16_67571370_67571472	chr16	67571370	67571472	2	0.195975	6.58003e-17	4.60336e-11	FAM65A	FALSE
6_33145396_33146120	chr6	33145396	33146120	6	0.36478	6.67643e-17	4.6708e-11	COL11A2	FALSE
17_46607828_46608099	chr17	46607828	46608099	2	0.933592	6.96947e-17	4.87581e-11	HOXB1	FALSE
17_36719654_36719773	chr17	36719654	36719773	3	0.609511	7.68042e-17	5.37318e-11	SRCIN1	FALSE
16_54322984_54323335	chr16	54322984	54323335	2	1.02916	8.16075e-17	5.70922e-11		FALSE
6_30854011_30854233	chr6	30854011	30854233	6	0.393063	8.2566e-17	5.77628e-11	DDR1	FALSE
1_25257931_25258082	chr1	25257931	25258082	2	0.459475	8.29953e-17	5.80631e-11	RUNX3	FALSE
6_32049235_32049829	chr6	32049235	32049829	9	0.391379	8.59357e-17	6.01202e-11	TNXB	FALSE
16_86546631_86546785	chr16	86546631	86546785	2	0.657271	8.9551e-17	6.26494e-11	FOXF1	FALSE
11_368351_368384	chr11	368351	368384	3	-0.197273	8.98827e-17	6.28815e-11	B4GALNT4	FALSE
1_161171383_161171469	chr1	161171383	161171469	2	-0.442041	9.60322e-17	6.71836e-11	NDUFS2	FALSE
19_44278274_44278551	chr19	44278274	44278551	2	0.371026	1.07233e-16	7.50194e-11	KCNN4	FALSE
6_89828097_89828172	chr6	89828097	89828172	2	0.337184	1.0902e-16	7.62696e-11	SFRS13B	FALSE
6_33134078_33134220	chr6	33134078	33134220	2	0.29028	1.13535e-16	7.94283e-11	COL11A2	FALSE
17_17741098_17741631	chr17	17741098	17741631	3	-0.244751	1.14698e-16	8.02425e-11	SREBF1	FALSE
3_147108512_147108843	chr3	147108512	147108843	2	0.587182	1.16048e-16	8.11863e-11	ZIC4	FALSE
1_21672497_21672759	chr1	21672497	21672759	2	0.262266	1.16861e-16	8.1755e-11	ECE1	FALSE
17_46608277_46608288	chr17	46608277	46608288	2	0.62084	1.19287e-16	8.34525e-11	HOXB1	FALSE
8_22461488_22461575	chr8	22461488	22461575	2	0.349159	1.29899e-16	9.08764e-11	C8orf58|KIAA1967	FALSE
17_19249068_19249164	chr17	19249068	19249164	2	-0.35217	1.34888e-16	9.43672e-11	B9D1|MIR1180	FALSE
15_26047382_26047499	chr15	26047382	26047499	2	0.617858	1.37451e-16	9.616e-11	ATP10A	FALSE
17_73629390_73629402	chr17	73629390	73629402	2	0.443781	1.40903e-16	9.85749e-11	LOC643008|RECQL5	FALSE
16_86547203_86547322	chr16	86547203	86547322	2	0.848722	1.4138e-16	9.89089e-11	FOXF1	FALSE
19_3398778_3399015	chr19	3398778	3399015	3	0.363669	1.42182e-16	9.94701e-11	NFIC	FALSE
15_74494854_74495109	chr15	74494854	74495109	5	0.301056	1.42279e-16	9.95375e-11	STRA6	FALSE
5_121465173_121465223	chr5	121465173	121465223	2	-0.592177	1.47377e-16	1.03104e-10	ZNF474	FALSE
3_113160313_113160554	chr3	113160313	113160554	5	0.315411	1.53063e-16	1.07082e-10	WDR52	FALSE
3_14166481_14166507	chr3	14166481	14166507	3	0.230228	1.5773e-16	1.10347e-10	CHCHD4|TMEM43	FALSE
17_40932224_40932359	chr17	40932224	40932359	2	0.535043	1.58724e-16	1.11043e-10	WNK4	FALSE
14_105154689_105154858	chr14	105154689	105154858	3	0.370043	1.60532e-16	1.12308e-10	INF2	FALSE
6_31937470_31937582	chr6	31937470	31937582	2	-0.293889	1.66896e-16	1.1676e-10	SKIV2L|STK19	FALSE
16_4714733_4714815	chr16	4714733	4714815	3	-0.290469	1.71179e-16	1.19756e-10	MGRN1	FALSE
16_87174203_87174481	chr16	87174203	87174481	2	0.509105	1.76262e-16	1.23312e-10		FALSE
15_69754698_69754714	chr15	69754698	69754714	2	-0.62643	1.94139e-16	1.35819e-10		FALSE
15_40600279_40600284	chr15	40600279	40600284	2	0.419024	1.97514e-16	1.3818e-10	PLCB2	FALSE
17_77962240_77962682	chr17	77962240	77962682	2	-0.331664	1.98177e-16	1.38643e-10	TBC1D16	FALSE
6_1621807_1622383	chr6	1621807	1622383	3	0.435986	2.10339e-16	1.47152e-10		FALSE
12_16757954_16758267	chr12	16757954	16758267	6	0.279274	2.50613e-16	1.75327e-10	LMO3	FALSE
6_31929603_31930323	chr6	31929603	31930323	4	-0.130039	2.50712e-16	1.75397e-10	SKIV2L	FALSE
1_46958628_46959349	chr1	46958628	46959349	4	0.188561	2.54826e-16	1.78275e-10		FALSE
14_103415458_103415873	chr14	103415458	103415873	2	-0.2667	2.5753e-16	1.80167e-10	CDC42BPB	FALSE
6_29692082_29692111	chr6	29692082	29692111	4	0.260687	2.64159e-16	1.84804e-10	HLA-F	FALSE
12_50497778_50497827	chr12	50497778	50497827	2	0.354683	2.68335e-16	1.87726e-10	GPD1	FALSE
5_147024842_147024959	chr5	147024842	147024959	3	0.597562	2.71925e-16	1.90237e-10	JAKMIP2	FALSE
16_67968879_67969367	chr16	67968879	67969367	2	0.342693	2.90137e-16	2.02978e-10	PSMB10	FALSE
4_3773891_3773933	chr4	3773891	3773933	2	0.44871	2.90662e-16	2.03346e-10		FALSE
12_6745524_6745568	chr12	6745524	6745568	2	-0.309345	2.99982e-16	2.09866e-10	LPAR5	FALSE
17_80858406_80858829	chr17	80858406	80858829	3	0.421662	3.5657e-16	2.49455e-10	TBCD	FALSE
16_69951706_69951820	chr16	69951706	69951820	2	-0.307488	3.61178e-16	2.52678e-10	WWP2	FALSE
5_74344416_74344779	chr5	74344416	74344779	2	-0.313483	3.98242e-16	2.78608e-10		FALSE
7_150778881_150778955	chr7	150778881	150778955	2	-0.329555	4.37928e-16	3.06372e-10	FASTK|TMUB1	FALSE
17_76676243_76676303	chr17	76676243	76676303	2	0.274696	4.43547e-16	3.10303e-10	CYTH1	FALSE
11_93394605_93394607	chr11	93394605	93394607	2	0.306556	4.59649e-16	3.21568e-10	KIAA1731	FALSE
3_50388469_50388622	chr3	50388469	50388622	4	0.249962	4.67908e-16	3.27346e-10	CYB561D2|TUSC4	FALSE
5_149999033_149999182	chr5	149999033	149999182	2	0.383927	4.77344e-16	3.33948e-10	SYNPO	FALSE
2_236826311_236826485	chr2	236826311	236826485	3	0.292554	4.85891e-16	3.39927e-10	AGAP1	FALSE
12_115132761_115133294	chr12	115132761	115133294	4	0.554486	5.35221e-16	3.74438e-10		FALSE
11_46564463_46564493	chr11	46564463	46564493	2	-0.446939	5.49882e-16	3.84695e-10	AMBRA1	FALSE
11_44332719_44332756	chr11	44332719	44332756	3	0.467284	5.86532e-16	4.10335e-10	ALX4	FALSE
4_174427146_174427388	chr4	174427146	174427388	2	-0.390101	6.37204e-16	4.45785e-10		FALSE
22_50609610_50609803	chr22	50609610	50609803	2	0.33018	6.61588e-16	4.62844e-10	PANX2	FALSE
7_17274056_17274337	chr7	17274056	17274337	2	-0.571963	6.62087e-16	4.63193e-10		FALSE
6_29595016_29595335	chr6	29595016	29595335	4	0.388356	6.65587e-16	4.65641e-10	GABBR1	FALSE
12_109162445_109162641	chr12	109162445	109162641	3	0.54196	6.72121e-16	4.70212e-10		FALSE
7_37956940_37956963	chr7	37956940	37956963	2	-0.304885	6.88388e-16	4.81592e-10	SFRP4	FALSE
6_32120077_32120324	chr6	32120077	32120324	3	0.366766	6.91129e-16	4.8351e-10	PPT2|PRRT1	FALSE
3_169381939_169381972	chr3	169381939	169381972	2	-0.55561	6.95155e-16	4.86327e-10	MECOM	FALSE
19_49220102_49220485	chr19	49220102	49220485	5	0.3534	7.37202e-16	5.15743e-10	MAMSTR	FALSE
16_54404353_54404381	chr16	54404353	54404381	2	0.390091	7.58458e-16	5.30613e-10		FALSE
6_33246895_33247092	chr6	33246895	33247092	4	-0.158133	7.66399e-16	5.36169e-10	WDR46	FALSE
15_88576296_88576320	chr15	88576296	88576320	3	-0.680335	7.73428e-16	5.41086e-10	NTRK3	TRUE
6_138866865_138866882	chr6	138866865	138866882	2	0.495079	7.73975e-16	5.41469e-10	NHSL1	FALSE
12_115138058_115138618	chr12	115138058	115138618	3	0.7291	7.81238e-16	5.4655e-10		FALSE
17_40811580_40811829	chr17	40811580	40811829	2	0.252665	8.22573e-16	5.75468e-10	TUBG2	FALSE
9_124979353_124979356	chr9	124979353	124979356	2	0.441813	8.31829e-16	5.81943e-10	LHX6	FALSE
22_46770063_46770195	chr22	46770063	46770195	2	0.563244	8.3572e-16	5.84665e-10	CELSR1	FALSE
16_87574693_87575150	chr16	87574693	87575150	2	0.547271	8.95159e-16	6.26249e-10		FALSE
1_15272082_15272238	chr1	15272082	15272238	3	0.339307	9.04902e-16	6.33065e-10	KIAA1026	FALSE
7_2151184_2151298	chr7	2151184	2151298	2	0.241128	9.07629e-16	6.34973e-10	MAD1L1	FALSE
22_50738550_50738890	chr22	50738550	50738890	2	0.474204	9.17462e-16	6.41852e-10	PLXNB2	FALSE
19_4455923_4455957	chr19	4455923	4455957	2	0.385325	9.18467e-16	6.42555e-10	UBXN6	FALSE
10_29924258_29924694	chr10	29924258	29924694	2	-0.422754	9.21831e-16	6.44908e-10	SVIL	FALSE
3_137483479_137483506	chr3	137483479	137483506	3	0.341228	9.70144e-16	6.78708e-10	SOX14	FALSE
19_10928178_10928322	chr19	10928178	10928322	4	0.478546	9.7849e-16	6.84547e-10	DNM2|MIR199A1	FALSE
15_90547692_90548037	chr15	90547692	90548037	2	-0.36819	1.01667e-15	7.11257e-10	ZNF710	FALSE
16_585386_585859	chr16	585386	585859	2	-0.336475	1.03493e-15	7.24032e-10	SOLH	FALSE
12_120538681_120538792	chr12	120538681	120538792	2	0.655317	1.048e-15	7.33172e-10	RAB35	FALSE
17_8218887_8219095	chr17	8218887	8219095	2	0.454137	1.07457e-15	7.51767e-10	ARHGEF15	FALSE
11_60776124_60776172	chr11	60776124	60776172	2	0.498529	1.07521e-15	7.52213e-10	CD6	FALSE
6_32015651_32015773	chr6	32015651	32015773	4	-0.244381	1.10117e-15	7.70374e-10	TNXB	FALSE
10_121171859_121172431	chr10	121171859	121172431	3	0.386647	1.17883e-15	8.24701e-10	GRK5	FALSE
4_81111177_81111527	chr4	81111177	81111527	3	0.292236	1.19951e-15	8.39173e-10	PRDM8	FALSE
5_14440991_14441261	chr5	14440991	14441261	2	0.321853	1.20942e-15	8.46106e-10	TRIO	FALSE
11_2161411_2161586	chr11	2161411	2161586	5	0.269841	1.35877e-15	9.50591e-10	IGF2|IGF2AS|INS-IGF2	FALSE
7_45018849_45019005	chr7	45018849	45019005	2	-0.344633	1.37451e-15	9.61597e-10	MYO1G	FALSE
11_113947203_113947359	chr11	113947203	113947359	2	-0.555337	1.43944e-15	1.00703e-09	ZBTB16	FALSE
8_49229380_49229620	chr8	49229380	49229620	2	0.439202	1.44794e-15	1.01297e-09		FALSE
12_115134904_115134918	chr12	115134904	115134918	2	0.930829	1.45652e-15	1.01897e-09		FALSE
8_23564294_23564717	chr8	23564294	23564717	3	0.254053	1.47244e-15	1.03011e-09	NKX2-6	FALSE
12_57635339_57635479	chr12	57635339	57635479	2	-0.306059	1.59445e-15	1.11547e-09	NDUFA4L2	FALSE
3_155572020_155572308	chr3	155572020	155572308	6	0.150715	1.59593e-15	1.11651e-09	SLC33A1	FALSE
12_115102290_115102713	chr12	115102290	115102713	2	0.820827	1.61584e-15	1.13043e-09		FALSE
11_2176921_2177018	chr11	2176921	2177018	2	-0.629483	1.63605e-15	1.14457e-09	INS-IGF2	FALSE
12_115112189_115112225	chr12	115112189	115112225	2	0.859082	1.65326e-15	1.15661e-09	TBX3	FALSE
11_113576693_113577118	chr11	113576693	113577118	3	0.269676	1.69329e-15	1.18462e-09	TMPRSS5	FALSE
10_130274436_130274452	chr10	130274436	130274452	2	0.29622	1.71296e-15	1.19838e-09		FALSE
6_436684_436928	chr6	436684	436928	3	-0.405917	1.72719e-15	1.20833e-09		FALSE
12_111514551_111515087	chr12	111514551	111515087	3	0.319268	1.74754e-15	1.22257e-09	CUX2	FALSE
2_43328033_43328536	chr2	43328033	43328536	4	0.531821	1.7676e-15	1.2366e-09		FALSE
11_2011216_2011341	chr11	2011216	2011341	5	0.376168	1.80251e-15	1.26103e-09	LOC100133545	FALSE
17_59532306_59532519	chr17	59532306	59532519	2	0.668294	1.81665e-15	1.27092e-09	TBX4	FALSE
17_41477300_41477350	chr17	41477300	41477350	2	-0.931045	1.83935e-15	1.2868e-09	ARL4D	FALSE
12_25150530_25150608	chr12	25150530	25150608	2	-0.708339	1.85738e-15	1.29942e-09	C12orf77	FALSE
5_96294187_96294344	chr5	96294187	96294344	2	0.586342	1.94121e-15	1.35806e-09	LNPEP	TRUE
3_46735695_46735801	chr3	46735695	46735801	3	-0.239561	2.01269e-15	1.40807e-09	ALS2CL	FALSE
1_2987914_2987961	chr1	2987914	2987961	2	0.451142	2.04889e-15	1.43339e-09	PRDM16	FALSE
22_36806414_36806580	chr22	36806414	36806580	3	0.629584	2.0489e-15	1.4334e-09		FALSE
12_133182886_133183142	chr12	133182886	133183142	2	-0.273156	2.08159e-15	1.45627e-09		FALSE
8_101871420_101871481	chr8	101871420	101871481	2	0.367555	2.12711e-15	1.48811e-09		FALSE
17_75283800_75283979	chr17	75283800	75283979	4	0.400769	2.14809e-15	1.5028e-09	SEPT9	FALSE
19_11289365_11289376	chr19	11289365	11289376	2	-0.576371	2.24971e-15	1.57388e-09	KANK2	TRUE
14_21511501_21511676	chr14	21511501	21511676	2	0.446095	2.32212e-15	1.62454e-09	RNASE7	FALSE
5_173198447_173198508	chr5	173198447	173198508	2	0.593353	2.42884e-15	1.6992e-09		FALSE
2_102803435_102803787	chr2	102803435	102803787	2	0.473426	2.43775e-15	1.70544e-09	IL1RL2	FALSE
19_39465821_39465969	chr19	39465821	39465969	2	0.448972	2.52069e-15	1.76346e-09	FBXO17	FALSE
1_2066006_2066430	chr1	2066006	2066430	3	0.409049	2.55591e-15	1.78811e-09	PRKCZ	FALSE
12_115134280_115134344	chr12	115134280	115134344	2	0.894397	2.56069e-15	1.79145e-09		FALSE
12_131701622_131701888	chr12	131701622	131701888	3	0.257694	2.58398e-15	1.80774e-09		FALSE
11_76998832_76998857	chr11	76998832	76998857	2	-0.562185	2.5968e-15	1.81671e-09	GDPD4	FALSE
6_33561181_33561186	chr6	33561181	33561186	2	0.364904	2.68517e-15	1.87853e-09	C6orf227	FALSE
10_118429481_118429952	chr10	118429481	118429952	5	0.285635	2.7271e-15	1.90786e-09	C10orf82	FALSE
16_68269694_68269763	chr16	68269694	68269763	2	0.406382	2.77672e-15	1.94258e-09	ESRP2	FALSE
3_50403130_50403227	chr3	50403130	50403227	2	0.235014	2.7882e-15	1.95061e-09	CACNA2D2	FALSE
14_76447413_76447431	chr14	76447413	76447431	2	0.54628	2.9591e-15	2.07017e-09	TGFB3	FALSE
13_112331836_112331869	chr13	112331836	112331869	2	0.653667	2.97659e-15	2.08241e-09		FALSE
6_31651278_31651362	chr6	31651278	31651362	4	0.339045	3.00118e-15	2.09961e-09		FALSE
11_614761_614787	chr11	614761	614787	2	0.521813	3.00786e-15	2.10429e-09	IRF7	TRUE
2_118942841_118943184	chr2	118942841	118943184	3	0.242572	3.24349e-15	2.26913e-09		FALSE
13_76445055_76445108	chr13	76445055	76445108	3	-0.373936	3.28282e-15	2.29664e-09		FALSE
14_69095171_69095231	chr14	69095171	69095231	2	0.725594	3.40247e-15	2.38035e-09		FALSE
17_17625521_17626127	chr17	17625521	17626127	3	0.63168	3.52217e-15	2.4641e-09	RAI1	FALSE
6_33135756_33135868	chr6	33135756	33135868	3	0.373234	3.57021e-15	2.4977e-09	COL11A2	TRUE
2_26624760_26625047	chr2	26624760	26625047	6	0.187658	3.73214e-15	2.61098e-09	C2orf39	FALSE
7_4244250_4244372	chr7	4244250	4244372	2	0.316923	3.9019e-15	2.72975e-09	SDK1	FALSE
16_85319871_85320072	chr16	85319871	85320072	3	0.456308	4.06529e-15	2.84406e-09		FALSE
2_220042451_220042852	chr2	220042451	220042852	3	0.147625	4.42914e-15	3.0986e-09	C2orf24|FAM134A	FALSE
12_115174051_115174773	chr12	115174051	115174773	5	0.24742	4.47329e-15	3.12949e-09		FALSE
1_54856035_54856177	chr1	54856035	54856177	2	-0.553517	4.48345e-15	3.1366e-09	SSBP3	FALSE
1_146713493_146714019	chr1	146713493	146714019	5	-0.246452	4.6033e-15	3.22045e-09	CHD1L	FALSE
11_47400113_47400156	chr11	47400113	47400156	3	0.351913	4.96422e-15	3.47294e-09	SPI1	FALSE
17_48154061_48154356	chr17	48154061	48154356	2	0.362933	5.04426e-15	3.52894e-09	ITGA3	TRUE
16_54404655_54404709	chr16	54404655	54404709	2	0.774894	5.16587e-15	3.61402e-09		FALSE
17_46608293_46608345	chr17	46608293	46608345	2	0.341075	5.24726e-15	3.67096e-09	HOXB1	FALSE
10_125034066_125034296	chr10	125034066	125034296	2	0.464652	5.50196e-15	3.84914e-09		FALSE
6_33132318_33132442	chr6	33132318	33132442	2	0.236644	5.68454e-15	3.97687e-09	COL11A2	FALSE
7_127991421_127991614	chr7	127991421	127991614	2	0.254077	6.29369e-15	4.40303e-09	PRRT4	FALSE
11_70385327_70385365	chr11	70385327	70385365	2	-0.502569	6.50285e-15	4.54936e-09	SHANK2	FALSE
4_4860157_4860468	chr4	4860157	4860468	5	0.30077	6.55632e-15	4.58677e-09	MSX1	FALSE
3_169758289_169758644	chr3	169758289	169758644	2	0.355562	6.67719e-15	4.67133e-09	GPR160	FALSE
7_120740_120801	chr7	120740	120801	2	0.486942	6.85564e-15	4.79617e-09		FALSE
14_23623480_23623728	chr14	23623480	23623728	3	0.565696	6.86275e-15	4.80115e-09	SLC7A8	FALSE
5_150004773_150004918	chr5	150004773	150004918	3	0.391528	7.00749e-15	4.90241e-09	SYNPO	FALSE
16_86714536_86714765	chr16	86714536	86714765	2	-0.284077	7.04698e-15	4.93003e-09		FALSE
12_130618547_130618580	chr12	130618547	130618580	2	-0.380014	8.11009e-15	5.67378e-09		FALSE
13_36785834_36785935	chr13	36785834	36785935	2	0.570743	8.26988e-15	5.78557e-09	SOHLH2	FALSE
2_129548239_129548428	chr2	129548239	129548428	2	-0.382936	8.41721e-15	5.88864e-09		FALSE
7_21208923_21208954	chr7	21208923	21208954	2	-0.506503	8.74026e-15	6.11464e-09		FALSE
6_99872786_99873943	chr6	99872786	99873943	16	0.0857378	9.30109e-15	6.507e-09	SFRS18	FALSE
11_1319648_1319689	chr11	1319648	1319689	2	-0.363425	9.5034e-15	6.64853e-09	TOLLIP	TRUE
22_43505892_43506021	chr22	43505892	43506021	3	0.268654	9.64296e-15	6.74617e-09	BIK	FALSE
17_75385086_75385432	chr17	75385086	75385432	2	0.272901	9.99433e-15	6.99198e-09	SEPT9	FALSE
15_31621796_31621843	chr15	31621796	31621843	2	0.263241	1.04897e-14	7.33853e-09	KLF13	FALSE
17_79516362_79516420	chr17	79516362	79516420	2	-0.263893	1.11512e-14	7.80131e-09	C17orf70	FALSE
6_156718262_156718288	chr6	156718262	156718288	2	0.465588	1.12744e-14	7.88755e-09		FALSE
5_1555844_1555887	chr5	1555844	1555887	2	-1.09483	1.1456e-14	8.01454e-09		FALSE
2_217724380_217724403	chr2	217724380	217724403	2	0.364669	1.17436e-14	8.21578e-09	TNP1	FALSE
21_43441670_43442085	chr21	43441670	43442085	4	0.226552	1.17915e-14	8.24926e-09	C21orf121	FALSE
11_64642144_64642316	chr11	64642144	64642316	2	0.607052	1.19482e-14	8.35891e-09	EHD1	FALSE
6_33141824_33142006	chr6	33141824	33142006	2	0.355722	1.19846e-14	8.38435e-09	COL11A2	FALSE
4_26492153_26492488	chr4	26492153	26492488	6	0.206747	1.20245e-14	8.41231e-09	CCKAR	FALSE
6_31691354_31691481	chr6	31691354	31691481	6	-0.10633	1.20467e-14	8.42781e-09	C6orf25	FALSE
8_142441415_142441547	chr8	142441415	142441547	2	-0.245755	1.21067e-14	8.46981e-09	PTP4A3	FALSE
15_41575950_41576042	chr15	41575950	41576042	2	0.237294	1.22029e-14	8.53711e-09	LOC729082	FALSE
3_55518121_55518131	chr3	55518121	55518131	2	0.341584	1.22454e-14	8.56685e-09	WNT5A	FALSE
11_2722613_2722713	chr11	2722613	2722713	3	-0.291565	1.25274e-14	8.76408e-09	KCNQ1|KCNQ1OT1	FALSE
11_44978644_44979029	chr11	44978644	44979029	4	0.382424	1.26224e-14	8.83055e-09		FALSE
1_25254088_25254149	chr1	25254088	25254149	3	0.584135	1.26464e-14	8.84734e-09	RUNX3	FALSE
2_105372176_105372650	chr2	105372176	105372650	3	-0.235408	1.27477e-14	8.91822e-09		FALSE
21_44898123_44898206	chr21	44898123	44898206	2	0.448656	1.29673e-14	9.07184e-09	C21orf84	FALSE
11_72532555_72532613	chr11	72532555	72532613	2	0.31916	1.29938e-14	9.09042e-09	ATG16L2	FALSE
12_53443057_53443485	chr12	53443057	53443485	2	0.454194	1.30052e-14	9.0984e-09	TENC1	FALSE
3_13461652_13462903	chr3	13461652	13462903	7	0.131964	1.30596e-14	9.13644e-09	NUP210	FALSE
6_45608797_45608938	chr6	45608797	45608938	2	-0.325763	1.31832e-14	9.22291e-09		FALSE
16_1133168_1133172	chr16	1133168	1133172	2	0.468309	1.33366e-14	9.33018e-09		FALSE
9_112970404_112970463	chr9	112970404	112970463	2	0.347553	1.34192e-14	9.388e-09	C9orf152	FALSE
15_66543899_66544647	chr15	66543899	66544647	3	0.219721	1.37645e-14	9.62961e-09	MEGF11	FALSE
17_48913317_48913413	chr17	48913317	48913413	2	-0.435944	1.3938e-14	9.75093e-09	WFIKKN2	FALSE
12_6419409_6419570	chr12	6419409	6419570	4	0.219653	1.41033e-14	9.86657e-09	PLEKHG6	FALSE
1_119526060_119526783	chr1	119526060	119526783	4	0.779495	1.45147e-14	1.01544e-08	TBX15	FALSE
4_4379651_4380004	chr4	4379651	4380004	2	0.580703	1.46042e-14	1.0217e-08		FALSE
19_52206258_52206446	chr19	52206258	52206446	2	0.531927	1.53906e-14	1.07672e-08	NCRNA00085	FALSE
20_3713345_3713584	chr20	3713345	3713584	3	0.18833	1.55028e-14	1.08457e-08	HSPA12B	FALSE
1_91192451_91192798	chr1	91192451	91192798	4	0.285766	1.55333e-14	1.0867e-08		FALSE
1_151689032_151689381	chr1	151689032	151689381	3	0.183488	1.56622e-14	1.09572e-08	TNRC4	FALSE
4_4859960_4859985	chr4	4859960	4859985	3	0.386288	1.5789e-14	1.10459e-08	MSX1	FALSE
11_70964127_70964256	chr11	70964127	70964256	2	-0.35756	1.60145e-14	1.12037e-08		FALSE
17_46632965_46633202	chr17	46632965	46633202	2	0.40631	1.6818e-14	1.17658e-08	HOXB3	FALSE
4_26030463_26030582	chr4	26030463	26030582	2	0.290302	1.71516e-14	1.19992e-08		FALSE
4_1202657_1202694	chr4	1202657	1202694	2	-0.889891	1.72936e-14	1.20985e-08	LOC100130872|LOC100130872-SPON2	FALSE
15_65204370_65204391	chr15	65204370	65204391	2	0.380053	1.80198e-14	1.26066e-08	ANKDD1A	FALSE
3_149530133_149530148	chr3	149530133	149530148	2	-0.312661	1.84931e-14	1.29377e-08	RNF13	TRUE
1_1228289_1228383	chr1	1228289	1228383	2	-0.41896	1.85405e-14	1.29708e-08	ACAP3	FALSE
13_99135543_99135625	chr13	99135543	99135625	3	0.574899	1.9556e-14	1.36813e-08	STK24	FALSE
6_31127271_31127357	chr6	31127271	31127357	2	0.302066	1.96759e-14	1.37652e-08	CCHCR1|TCF19	FALSE
1_18959354_18960672	chr1	18959354	18960672	6	0.200667	2.02557e-14	1.41708e-08	PAX7	FALSE
19_11307663_11307969	chr19	11307663	11307969	2	0.193449	2.0421e-14	1.42864e-08	KANK2	FALSE
1_871057_871308	chr1	871057	871308	2	0.441942	2.14572e-14	1.50113e-08	SAMD11	FALSE
2_236504280_236504635	chr2	236504280	236504635	2	-0.338518	2.24165e-14	1.56825e-08	AGAP1	FALSE
14_95693828_95693981	chr14	95693828	95693981	3	0.429698	2.3645e-14	1.65419e-08	CLMN	FALSE
6_135271056_135271222	chr6	135271056	135271222	2	0.456878	2.42399e-14	1.69581e-08	ALDH8A1	FALSE
1_221057573_221057808	chr1	221057573	221057808	3	0.361345	2.45018e-14	1.71413e-08	HLX	FALSE
10_120355201_120355756	chr10	120355201	120355756	6	0.240756	2.45472e-14	1.71731e-08	PRLHR	FALSE
5_139056674_139056794	chr5	139056674	139056794	2	0.651768	2.48903e-14	1.74131e-08	CXXC5	FALSE
16_3702486_3702776	chr16	3702486	3702776	2	0.706995	2.5349e-14	1.7734e-08	DNASE1	FALSE
10_128213855_128214096	chr10	128213855	128214096	2	0.398083	2.54379e-14	1.77962e-08		FALSE
12_115135065_115135076	chr12	115135065	115135076	2	0.472113	2.55744e-14	1.78917e-08		FALSE
2_947167_947634	chr2	947167	947634	4	0.321267	2.56836e-14	1.79681e-08	SNTG2	FALSE
12_115134362_115134374	chr12	115134362	115134374	2	0.66644	2.58304e-14	1.80708e-08		FALSE
17_77961719_77962048	chr17	77961719	77962048	2	-0.387395	2.59714e-14	1.81695e-08	TBC1D16	FALSE
6_152129791_152130207	chr6	152129791	152130207	2	0.851735	2.64645e-14	1.85144e-08	ESR1	FALSE
11_118476352_118476517	chr11	118476352	118476517	2	0.401335	2.68827e-14	1.8807e-08	PHLDB1	FALSE
6_17706876_17706893	chr6	17706876	17706893	2	0.157772	2.71908e-14	1.90225e-08	NUP153	FALSE
22_24577443_24577448	chr22	24577443	24577448	2	0.302603	2.94063e-14	2.05725e-08	SUSD2	FALSE
6_41341168_41341517	chr6	41341168	41341517	2	-0.539916	2.96928e-14	2.07729e-08		FALSE
19_42948167_42948183	chr19	42948167	42948183	2	0.366226	2.97957e-14	2.08449e-08	CXCL17	FALSE
5_140011377_140011662	chr5	140011377	140011662	2	0.358123	3.07083e-14	2.14833e-08	CD14	FALSE
6_169301368_169301413	chr6	169301368	169301413	2	-0.703915	3.07761e-14	2.15308e-08		FALSE
1_3276753_3277000	chr1	3276753	3277000	3	-0.343592	3.20782e-14	2.24417e-08	PRDM16	FALSE
7_155025500_155025533	chr7	155025500	155025533	2	0.292315	3.22493e-14	2.25615e-08		FALSE
15_45422371_45422393	chr15	45422371	45422393	2	0.257855	3.23162e-14	2.26082e-08	DUOX1|DUOXA1	FALSE
10_134823487_134823902	chr10	134823487	134823902	3	0.128121	3.23796e-14	2.26526e-08		TRUE
2_200468445_200468626	chr2	200468445	200468626	2	0.332571	3.41552e-14	2.38948e-08		FALSE
12_49943166_49943340	chr12	49943166	49943340	2	0.29524	3.44116e-14	2.40742e-08	KCNH3	FALSE
6_30885141_30885205	chr6	30885141	30885205	2	0.263995	3.51802e-14	2.46119e-08	VARS2	FALSE
12_133424373_133424420	chr12	133424373	133424420	2	0.343217	3.54384e-14	2.47925e-08	CHFR	FALSE
2_169658992_169659121	chr2	169658992	169659121	3	-0.443974	3.83754e-14	2.68472e-08	NOSTRIN	FALSE
8_143834539_143835022	chr8	143834539	143835022	3	0.197528	3.90146e-14	2.72944e-08	LYPD2	FALSE
17_398066_398090	chr17	398066	398090	2	0.631524	3.91788e-14	2.74093e-08		FALSE
17_17713364_17713671	chr17	17713364	17713671	2	0.628371	4.01794e-14	2.81093e-08	RAI1	FALSE
22_41075673_41075992	chr22	41075673	41075992	2	0.351122	4.19906e-14	2.93764e-08	MCHR1	FALSE
14_103393970_103395368	chr14	103393970	103395368	5	0.151128	4.41217e-14	3.08673e-08	AMN	FALSE
19_7505029_7505149	chr19	7505029	7505149	3	0.26142	4.60031e-14	3.21835e-08	ARHGEF18	FALSE
6_33132693_33132705	chr6	33132693	33132705	2	0.235419	4.7165e-14	3.29964e-08	COL11A2	FALSE
11_57089366_57090226	chr11	57089366	57090226	6	0.249077	4.822e-14	3.37345e-08	TNKS1BP1	FALSE
17_79251255_79251354	chr17	79251255	79251354	3	0.450911	4.88929e-14	3.42053e-08	SLC38A10	FALSE
6_30640754_30640781	chr6	30640754	30640781	3	0.220446	5.08008e-14	3.554e-08	DHX16	FALSE
22_51158550_51159147	chr22	51158550	51159147	3	0.372909	5.0808e-14	3.5545e-08	SHANK3	FALSE
10_3165100_3165537	chr10	3165100	3165537	3	-0.395281	5.22651e-14	3.65644e-08	PFKP	FALSE
10_63809098_63809149	chr10	63809098	63809149	4	0.464491	5.2268e-14	3.65664e-08	ARID5B	FALSE
1_203242409_203242638	chr1	203242409	203242638	4	0.263297	5.25606e-14	3.67711e-08		FALSE
16_57562452_57562740	chr16	57562452	57562740	2	0.30444	5.29312e-14	3.70304e-08	CCDC102A	FALSE
6_1618814_1619445	chr6	1618814	1619445	5	0.516393	5.37284e-14	3.75881e-08		FALSE
15_42448760_42448786	chr15	42448760	42448786	2	0.248601	5.39113e-14	3.77161e-08	PLA2G4F	FALSE
22_42829497_42829748	chr22	42829497	42829748	2	-0.438509	5.45104e-14	3.81352e-08	NFAM1	TRUE
17_3907349_3907470	chr17	3907349	3907470	2	0.471344	5.46637e-14	3.82424e-08		FALSE
12_54428171_54428592	chr12	54428171	54428592	2	-0.52788	5.57071e-14	3.89724e-08	HOXC4|HOXC5	FALSE
15_77933785_77933790	chr15	77933785	77933790	2	0.379093	5.78416e-14	4.04657e-08		FALSE
8_22084861_22084959	chr8	22084861	22084959	2	0.408241	6.02923e-14	4.21802e-08	PHYHIP	FALSE
18_30353000_30353240	chr18	30353000	30353240	4	0.406504	6.13045e-14	4.28884e-08	KLHL14	FALSE
17_72757293_72757302	chr17	72757293	72757302	2	0.563006	6.16406e-14	4.31234e-08	SLC9A3R1	FALSE
6_34113887_34113908	chr6	34113887	34113908	2	0.347098	6.20428e-14	4.34048e-08		FALSE
16_58535384_58535556	chr16	58535384	58535556	4	0.342579	6.28318e-14	4.39568e-08	NDRG4	FALSE
13_51639953_51640142	chr13	51639953	51640142	2	-0.338299	6.32061e-14	4.42187e-08	GUCY1B2	FALSE
4_1808376_1808807	chr4	1808376	1808807	3	-0.386831	6.32292e-14	4.42348e-08	FGFR3	FALSE
22_22307197_22307573	chr22	22307197	22307573	4	-0.151231	6.34865e-14	4.44148e-08	PPM1F	FALSE
6_30173936_30173974	chr6	30173936	30173974	2	-0.375386	6.53167e-14	4.56953e-08	TRIM26	FALSE
11_121970613_121970768	chr11	121970613	121970768	5	0.401825	6.65832e-14	4.65812e-08	LOC399959|MIR125B1	FALSE
6_32056119_32056438	chr6	32056119	32056438	3	0.296503	6.72571e-14	4.70528e-08	TNXB	FALSE
6_32939507_32940105	chr6	32939507	32940105	20	0.0866869	6.73499e-14	4.71176e-08	BRD2	FALSE
10_125651034_125651085	chr10	125651034	125651085	2	0.567295	6.76189e-14	4.73058e-08	CPXM2	FALSE
1_3144209_3144679	chr1	3144209	3144679	3	-0.352326	6.80252e-14	4.75901e-08	PRDM16	FALSE
17_1028673_1029394	chr17	1028673	1029394	5	0.485074	7.05457e-14	4.93534e-08	ABR	FALSE
11_33744567_33744823	chr11	33744567	33744823	2	-0.302322	7.11269e-14	4.976e-08	CD59	TRUE
7_4869981_4870039	chr7	4869981	4870039	2	0.294597	7.32379e-14	5.12369e-08	RADIL	FALSE
8_102504666_102504746	chr8	102504666	102504746	2	0.508566	7.43214e-14	5.19949e-08	GRHL2	FALSE
19_44039755_44039870	chr19	44039755	44039870	2	0.428978	7.44986e-14	5.21189e-08	ZNF575	FALSE
12_124773995_124774055	chr12	124773995	124774055	2	0.558943	7.47039e-14	5.22625e-08	FAM101A	FALSE
1_3230357_3230647	chr1	3230357	3230647	4	0.293315	7.60926e-14	5.3234e-08	PRDM16	FALSE
9_123690586_123690658	chr9	123690586	123690658	2	0.377554	7.94919e-14	5.56121e-08	TRAF1	FALSE
16_57832309_57832760	chr16	57832309	57832760	2	-0.341409	8.00705e-14	5.60169e-08	KIFC3	TRUE
1_6659205_6659266	chr1	6659205	6659266	2	-0.252274	8.0572e-14	5.63677e-08	KLHL21	FALSE
6_21667166_21667815	chr6	21667166	21667815	4	0.427152	8.23646e-14	5.76219e-08	FLJ22536	FALSE
19_941126_941243	chr19	941126	941243	2	-0.292598	8.3037e-14	5.80923e-08	ARID3A	FALSE
14_103467798_103468050	chr14	103467798	103468050	2	-0.450174	8.50384e-14	5.94924e-08	CDC42BPB	FALSE
4_1205359_1205914	chr4	1205359	1205914	3	-0.40041	8.6781e-14	6.07115e-08	CTBP1	FALSE
8_93107298_93107394	chr8	93107298	93107394	2	0.423729	8.82029e-14	6.17063e-08	RUNX1T1	FALSE
16_604802_604935	chr16	604802	604935	2	-0.355904	8.84504e-14	6.18795e-08		FALSE
5_10563092_10563501	chr5	10563092	10563501	3	0.344633	8.91557e-14	6.23729e-08	ANKRD33B	FALSE
8_129165545_129165585	chr8	129165545	129165585	2	-0.313745	8.98343e-14	6.28476e-08		FALSE
17_43213141_43213629	chr17	43213141	43213629	4	-0.207292	9.31248e-14	6.51496e-08	ACBD4	FALSE
6_33158597_33158960	chr6	33158597	33158960	2	0.406876	9.55697e-14	6.68601e-08	COL11A2	FALSE
1_177939251_177939484	chr1	177939251	177939484	2	0.352855	9.73728e-14	6.81215e-08	SEC16B	FALSE
2_164204915_164205032	chr2	164204915	164205032	2	0.775252	9.81617e-14	6.86734e-08		FALSE
3_40657160_40657289	chr3	40657160	40657289	3	0.29662	9.86609e-14	6.90227e-08		FALSE
12_7055452_7055586	chr12	7055452	7055586	3	0.318527	1.01876e-13	7.1272e-08	PTPN6	FALSE
17_41477468_41477948	chr17	41477468	41477948	2	-0.252386	1.02602e-13	7.17799e-08	ARL4D	FALSE
10_124610364_124610404	chr10	124610364	124610404	2	0.332266	1.03423e-13	7.2354e-08	FAM24B	FALSE
16_54325319_54325583	chr16	54325319	54325583	2	0.581998	1.04979e-13	7.34428e-08		TRUE
20_37434158_37434167	chr20	37434158	37434167	2	0.372564	1.05974e-13	7.41388e-08	PPP1R16B	FALSE
4_77723304_77723415	chr4	77723304	77723415	2	0.502166	1.06302e-13	7.43683e-08		FALSE
16_31488238_31489209	chr16	31488238	31489209	4	0.238173	1.07143e-13	7.49565e-08	TGFB1I1	TRUE
20_1974738_1974878	chr20	1974738	1974878	3	0.471499	1.09603e-13	7.66776e-08	PDYN	FALSE
3_123339334_123339417	chr3	123339334	123339417	2	-0.41372	1.12418e-13	7.8647e-08	MYLK	FALSE
9_139735010_139735338	chr9	139735010	139735338	2	-0.289553	1.12971e-13	7.90336e-08	C9orf86	FALSE
4_53523482_53523850	chr4	53523482	53523850	3	0.323407	1.14804e-13	8.03165e-08	USP46	FALSE
11_64610635_64611087	chr11	64610635	64611087	2	-0.262603	1.14956e-13	8.04225e-08	CDC42BPG	FALSE
3_183947069_183947332	chr3	183947069	183947332	2	0.12885	1.18927e-13	8.3201e-08	VWA5B2	FALSE
3_52010381_52010415	chr3	52010381	52010415	2	0.253694	1.26e-13	8.81488e-08	ABHD14A	FALSE
20_55201971_55203291	chr20	55201971	55203291	5	0.190584	1.31701e-13	9.21371e-08		FALSE
12_115137528_115137993	chr12	115137528	115137993	3	0.42296	1.31812e-13	9.22153e-08		FALSE
6_160210874_160210882	chr6	160210874	160210882	2	0.252501	1.34323e-13	9.39717e-08	MRPL18|TCP1	FALSE
15_89178856_89178874	chr15	89178856	89178874	2	-0.508729	1.35525e-13	9.48128e-08		FALSE
6_156428912_156429014	chr6	156428912	156429014	2	0.352604	1.37169e-13	9.59625e-08		FALSE
14_105184057_105184176	chr14	105184057	105184176	2	0.240441	1.40916e-13	9.85842e-08	INF2	FALSE
5_2186659_2186972	chr5	2186659	2186972	3	0.431373	1.43627e-13	1.00481e-07		FALSE
2_238394933_238395007	chr2	238394933	238395007	2	-0.264548	1.44218e-13	1.00894e-07	MLPH	FALSE
16_54973385_54973579	chr16	54973385	54973579	2	0.407141	1.46304e-13	1.02354e-07		FALSE
15_45406534_45406706	chr15	45406534	45406706	3	0.236617	1.51541e-13	1.06017e-07	DUOX2|DUOXA2	FALSE
1_2183365_2183438	chr1	2183365	2183438	2	0.510554	1.51936e-13	1.06293e-07	SKI	FALSE
2_3464066_3464111	chr2	3464066	3464111	2	0.791909	1.52127e-13	1.06427e-07	TTC15	TRUE
14_23447078_23447408	chr14	23447078	23447408	2	0.321158	1.54008e-13	1.07743e-07	JUB	FALSE
18_77157986_77158471	chr18	77157986	77158471	3	0.394478	1.54108e-13	1.07813e-07	NFATC1	FALSE
7_2109244_2109450	chr7	2109244	2109450	2	0.259725	1.57891e-13	1.10459e-07	MAD1L1	FALSE
2_239996253_239996263	chr2	239996253	239996263	2	-0.423987	1.58235e-13	1.107e-07	HDAC4	FALSE
6_31543219_31543289	chr6	31543219	31543289	2	-0.268409	1.62936e-13	1.13989e-07	TNF	FALSE
17_70113187_70113514	chr17	70113187	70113514	2	0.616391	1.65693e-13	1.15918e-07		FALSE
4_114213574_114213914	chr4	114213574	114213914	2	0.581046	1.67656e-13	1.17291e-07	ANK2	FALSE
10_12648176_12648338	chr10	12648176	12648338	2	-0.371775	1.69677e-13	1.18705e-07	CAMK1D	FALSE
10_13276279_13276306	chr10	13276279	13276306	2	0.40982	1.76728e-13	1.23638e-07	UCMA	TRUE
1_3239992_3240129	chr1	3239992	3240129	2	0.517455	1.78168e-13	1.24646e-07	PRDM16	FALSE
16_54318808_54318935	chr16	54318808	54318935	2	0.527262	1.85615e-13	1.29855e-07	IRX3	FALSE
10_133048362_133048392	chr10	133048362	133048392	2	0.39609	1.89945e-13	1.32885e-07	TCERG1L	FALSE
12_124941781_124942248	chr12	124941781	124942248	5	0.34722	1.90538e-13	1.33299e-07	NCOR2	FALSE
12_120241760_120242090	chr12	120241760	120242090	3	0.315508	1.95089e-13	1.36483e-07	CIT	FALSE
2_38357299_38357409	chr2	38357299	38357409	2	-0.201402	2.01152e-13	1.40725e-07	C2orf58	FALSE
6_30652202_30652228	chr6	30652202	30652228	2	-0.29987	2.01967e-13	1.41295e-07	KIAA1949	TRUE
12_123451304_123451323	chr12	123451304	123451323	2	0.343589	2.10458e-13	1.47235e-07	ABCB9	FALSE
12_31476479_31476565	chr12	31476479	31476565	2	-0.453133	2.11515e-13	1.47975e-07	FAM60A|FLJ13224	FALSE
3_42631489_42631642	chr3	42631489	42631642	2	-0.350578	2.12001e-13	1.48315e-07	SS18L2	FALSE
4_1204205_1204225	chr4	1204205	1204225	2	-0.162602	2.14323e-13	1.49939e-07	LOC100130872	FALSE
11_66315239_66315298	chr11	66315239	66315298	2	0.239039	2.1508e-13	1.50469e-07	ACTN3	FALSE
2_74119781_74120274	chr2	74119781	74120274	3	0.262748	2.19855e-13	1.5381e-07	ACTG2	FALSE
12_57869031_57869421	chr12	57869031	57869421	2	0.383672	2.27122e-13	1.58894e-07	ARHGAP9	FALSE
13_100548415_100548780	chr13	100548415	100548780	3	0.254622	2.29318e-13	1.6043e-07	CLYBL	FALSE
17_46669566_46669644	chr17	46669566	46669644	2	0.302525	2.34496e-13	1.64052e-07	HOXB5|LOC404266	FALSE
8_144571936_144572001	chr8	144571936	144572001	2	0.404647	2.36714e-13	1.65604e-07	ZC3H3	FALSE
11_2154386_2154952	chr11	2154386	2154952	5	0.241773	2.37396e-13	1.66081e-07	IGF2|INS-IGF2	FALSE
21_46714226_46714458	chr21	46714226	46714458	2	0.479827	2.47952e-13	1.73466e-07	LOC642852	FALSE
11_130067806_130068175	chr11	130067806	130068175	3	-0.315822	2.5374e-13	1.77516e-07	ST14	FALSE
22_36044226_36044234	chr22	36044226	36044234	2	-0.276119	2.62976e-13	1.83976e-07	APOL6	FALSE
5_149980486_149980671	chr5	149980486	149980671	2	0.449323	2.64019e-13	1.84707e-07	SYNPO	FALSE
19_5148130_5148409	chr19	5148130	5148409	2	0.563615	2.7206e-13	1.90332e-07	KDM4B	FALSE
15_70354691_70354825	chr15	70354691	70354825	2	0.662427	2.73367e-13	1.91246e-07	TLE3	FALSE
11_44327015_44327267	chr11	44327015	44327267	2	0.545661	2.80868e-13	1.96494e-07	ALX4	FALSE
3_114790477_114790596	chr3	114790477	114790596	2	0.431655	2.84186e-13	1.98815e-07	ZBTB20	FALSE
3_13590221_13590432	chr3	13590221	13590432	4	-0.19894	2.87204e-13	2.00926e-07	FBLN2	FALSE
1_15480748_15480853	chr1	15480748	15480853	3	0.248039	2.88115e-13	2.01564e-07	TMEM51	FALSE
14_100631741_100631798	chr14	100631741	100631798	2	0.257695	2.92119e-13	2.04365e-07		FALSE
2_240066324_240066400	chr2	240066324	240066400	2	-0.334063	2.96913e-13	2.07719e-07	HDAC4	FALSE
11_65639798_65639869	chr11	65639798	65639869	2	0.444702	3.01405e-13	2.10861e-07	EFEMP2	FALSE
6_166667648_166667897	chr6	166667648	166667897	2	0.327122	3.03679e-13	2.12453e-07		FALSE
12_54779077_54779175	chr12	54779077	54779175	2	-0.248051	3.0683e-13	2.14657e-07	ZNF385A	FALSE
10_99343942_99344164	chr10	99343942	99344164	2	0.427847	3.08314e-13	2.15695e-07	DHDPSL	FALSE
12_67197851_67197984	chr12	67197851	67197984	3	0.235092	3.1058e-13	2.1728e-07		FALSE
11_1243947_1244002	chr11	1243947	1244002	2	0.37023	3.15157e-13	2.20483e-07	MUC5B	FALSE
6_32299649_32299676	chr6	32299649	32299676	2	0.414692	3.17144e-13	2.21872e-07	C6orf10	FALSE
17_40259724_40259828	chr17	40259724	40259828	2	0.454617	3.17281e-13	2.21968e-07	DHX58	FALSE
16_72127738_72127815	chr16	72127738	72127815	2	0.282081	3.20664e-13	2.24335e-07	DHX38|TXNL4B	FALSE
6_144386280_144386416	chr6	144386280	144386416	2	0.251556	3.21383e-13	2.24838e-07	PLAGL1	FALSE
17_790664_791324	chr17	790664	791324	4	0.376281	3.21999e-13	2.25269e-07	NXN	FALSE
4_2303638_2303660	chr4	2303638	2303660	2	0.322845	3.22909e-13	2.25905e-07	ZFYVE28	FALSE
22_43042879_43043131	chr22	43042879	43043131	3	0.255586	3.28124e-13	2.29554e-07	CYB5R3	FALSE
10_98031125_98031201	chr10	98031125	98031201	2	-0.385704	3.3261e-13	2.32692e-07	BLNK	FALSE
17_4457835_4458200	chr17	4457835	4458200	2	0.152962	3.40708e-13	2.38358e-07	MYBBP1A	FALSE
1_226299139_226299603	chr1	226299139	226299603	2	0.296469	3.43763e-13	2.40495e-07		FALSE
17_64297603_64297988	chr17	64297603	64297988	3	0.162618	3.49182e-13	2.44286e-07	PRKCA	FALSE
8_22785456_22786190	chr8	22785456	22786190	4	0.413421	3.71866e-13	2.60156e-07	PEBP4	FALSE
1_3228966_3229195	chr1	3228966	3229195	2	0.52896	3.7308e-13	2.61005e-07	PRDM16	FALSE
17_81045495_81045501	chr17	81045495	81045501	2	0.430979	3.83185e-13	2.68074e-07	METRNL	FALSE
8_8749494_8749938	chr8	8749494	8749938	3	0.34982	3.84493e-13	2.68989e-07	MFHAS1	FALSE
12_95945366_95945384	chr12	95945366	95945384	2	0.22882	3.87549e-13	2.71127e-07	USP44	FALSE
4_4863356_4863678	chr4	4863356	4863678	2	0.51239	3.88975e-13	2.72125e-07	MSX1	FALSE
11_68138862_68138908	chr11	68138862	68138908	2	0.271658	3.94007e-13	2.75645e-07	LRP5	FALSE
21_37915281_37915354	chr21	37915281	37915354	2	0.364807	3.94225e-13	2.75798e-07	CLDN14	FALSE
9_104197886_104198262	chr9	104197886	104198262	2	0.352315	3.96919e-13	2.77682e-07	ALDOB	FALSE
19_46270244_46270700	chr19	46270244	46270700	4	0.38769	4.04466e-13	2.82963e-07	SIX5	FALSE
8_145728438_145728490	chr8	145728438	145728490	2	0.553641	4.04871e-13	2.83246e-07	GPT	FALSE
4_113432770_113432911	chr4	113432770	113432911	2	0.29148	4.09148e-13	2.86238e-07		FALSE
1_11714248_11714254	chr1	11714248	11714254	2	0.548146	4.11006e-13	2.87538e-07	FBXO2|FBXO44	FALSE
1_6333502_6333796	chr1	6333502	6333796	2	0.355388	4.11134e-13	2.87627e-07	ACOT7	FALSE
21_34350407_34350584	chr21	34350407	34350584	2	0.328875	4.11502e-13	2.87884e-07		FALSE
11_76381044_76381081	chr11	76381044	76381081	2	-0.272515	4.28395e-13	2.99703e-07	LRRC32	FALSE
12_57624371_57624530	chr12	57624371	57624530	2	0.340623	4.36202e-13	3.05165e-07	SHMT2	FALSE
5_137800343_137800779	chr5	137800343	137800779	3	0.239238	4.4122e-13	3.08675e-07	EGR1	FALSE
3_187453520_187453973	chr3	187453520	187453973	4	-0.425695	4.42849e-13	3.09815e-07	BCL6	FALSE
19_36499666_36499721	chr19	36499666	36499721	2	0.279078	4.4996e-13	3.1479e-07	C19orf46	FALSE
17_79650913_79650915	chr17	79650913	79650915	2	0.304546	4.5653e-13	3.19386e-07	ARL16|HGS	FALSE
6_33165404_33165577	chr6	33165404	33165577	3	0.325035	4.57341e-13	3.19953e-07	RXRB	FALSE
8_102506389_102506635	chr8	102506389	102506635	3	0.398686	4.58756e-13	3.20943e-07	GRHL2	FALSE
14_56264572_56264651	chr14	56264572	56264651	2	0.289087	4.58891e-13	3.21038e-07	C14orf34	TRUE
8_143833942_143833962	chr8	143833942	143833962	2	0.219252	4.66191e-13	3.26145e-07	LYPD2	FALSE
7_1022643_1022797	chr7	1022643	1022797	4	0.243639	4.91275e-13	3.43694e-07	CYP2W1	FALSE
17_78997300_78997350	chr17	78997300	78997350	2	-0.372237	4.91447e-13	3.43814e-07		FALSE
20_62153193_62153239	chr20	62153193	62153239	2	0.63815	4.95806e-13	3.46863e-07	PPDPF	FALSE
10_80008319_80008637	chr10	80008319	80008637	2	-0.593922	5.17173e-13	3.61811e-07		TRUE
7_41745737_41746034	chr7	41745737	41746034	3	0.466688	5.30846e-13	3.71377e-07	LOC285954	FALSE
10_133449580_133449715	chr10	133449580	133449715	3	0.330269	5.34515e-13	3.73944e-07		FALSE
22_24105087_24105147	chr22	24105087	24105147	2	0.30443	5.36125e-13	3.7507e-07	C22orf15	FALSE
5_77139388_77139492	chr5	77139388	77139492	2	0.518524	5.418e-13	3.79041e-07		FALSE
17_1553591_1553661	chr17	1553591	1553661	2	0.562636	5.50454e-13	3.85095e-07	RILP	FALSE
1_1073424_1073529	chr1	1073424	1073529	3	-0.302251	5.898e-13	4.12621e-07		FALSE
6_31651059_31651070	chr6	31651059	31651070	2	0.390937	5.92426e-13	4.14458e-07		FALSE
17_37782685_37783011	chr17	37782685	37783011	2	0.272958	5.98261e-13	4.18541e-07	PPP1R1B	FALSE
5_67483475_67483678	chr5	67483475	67483678	2	0.316507	6.09078e-13	4.26108e-07		FALSE
11_64703312_64703430	chr11	64703312	64703430	3	0.235044	6.21795e-13	4.35005e-07	GPHA2	FALSE
11_2423231_2423847	chr11	2423231	2423847	11	-0.167164	6.37761e-13	4.46175e-07	TSSC4	FALSE
17_1958090_1958117	chr17	1958090	1958117	2	-0.313136	6.39174e-13	4.47163e-07	HIC1	FALSE
5_176922906_176923028	chr5	176922906	176923028	2	-0.304472	6.5125e-13	4.55612e-07	PDLIM7	FALSE
12_6949260_6949472	chr12	6949260	6949472	2	0.212574	6.52971e-13	4.56815e-07	GNB3	FALSE
3_147105899_147106010	chr3	147105899	147106010	2	0.594559	6.54893e-13	4.5816e-07	ZIC4	FALSE
19_2282223_2282568	chr19	2282223	2282568	3	0.201483	6.61228e-13	4.62592e-07	C19orf35	FALSE
8_49469560_49469775	chr8	49469560	49469775	2	0.231658	6.73657e-13	4.71287e-07		FALSE
7_96652115_96652123	chr7	96652115	96652123	2	-0.428468	6.75962e-13	4.729e-07	DLX5	FALSE
16_55067613_55067650	chr16	55067613	55067650	2	0.408136	6.91741e-13	4.83939e-07		FALSE
4_1800284_1800448	chr4	1800284	1800448	2	-0.346963	7.04078e-13	4.9257e-07	FGFR3	FALSE
6_31093846_31094068	chr6	31093846	31094068	3	-0.238591	7.06405e-13	4.94198e-07	PSORS1C1	FALSE
9_98546560_98546838	chr9	98546560	98546838	2	-0.412711	7.07629e-13	4.95054e-07		FALSE
11_794433_794443	chr11	794433	794443	2	-0.374746	7.16126e-13	5.00998e-07	SLC25A22	FALSE
3_57994941_57995180	chr3	57994941	57995180	3	0.411093	7.38465e-13	5.16626e-07	FLNB	FALSE
8_142219329_142219444	chr8	142219329	142219444	2	-0.246188	7.49044e-13	5.24027e-07		FALSE
1_229252074_229252112	chr1	229252074	229252112	2	-0.620758	7.53136e-13	5.2689e-07		FALSE
6_30043727_30043829	chr6	30043727	30043829	3	0.2523	7.65831e-13	5.35772e-07	RNF39	FALSE
12_107974444_107974453	chr12	107974444	107974453	2	0.493854	7.80385e-13	5.45953e-07	BTBD11	FALSE
17_8059012_8059223	chr17	8059012	8059223	2	0.223099	7.9355e-13	5.55164e-07		FALSE
13_100649800_100650387	chr13	100649800	100650387	4	0.286059	8.05898e-13	5.63802e-07		FALSE
12_132657669_132657819	chr12	132657669	132657819	2	-0.254198	8.0979e-13	5.66525e-07		FALSE
6_1384491_1384705	chr6	1384491	1384705	3	0.310634	8.17183e-13	5.71697e-07		FALSE
18_30090866_30091235	chr18	30090866	30091235	2	0.414021	8.19985e-13	5.73658e-07	WBP11P1	FALSE
6_33129778_33130024	chr6	33129778	33130024	4	0.338484	8.25342e-13	5.77405e-07		FALSE
3_13060741_13060971	chr3	13060741	13060971	3	0.437879	8.26228e-13	5.78025e-07	IQSEC1	FALSE
13_112721725_112721950	chr13	112721725	112721950	6	0.201666	8.41418e-13	5.88652e-07	SOX1	FALSE
11_62474978_62475078	chr11	62474978	62475078	2	0.262534	8.64074e-13	6.04502e-07	BSCL2|GNG3	FALSE
16_89441595_89441654	chr16	89441595	89441654	2	0.379689	8.64938e-13	6.05106e-07	ANKRD11	FALSE
6_133561649_133561660	chr6	133561649	133561660	2	0.249015	8.95883e-13	6.26755e-07	EYA4	FALSE
16_75272306_75272754	chr16	75272306	75272754	2	0.30264	8.97739e-13	6.28054e-07	BCAR1	FALSE
1_25254746_25255003	chr1	25254746	25255003	2	0.56249	8.99944e-13	6.29596e-07	RUNX3	FALSE
17_46608462_46608559	chr17	46608462	46608559	2	0.341532	9.02499e-13	6.31384e-07	HOXB1	FALSE
7_2143507_2143886	chr7	2143507	2143886	2	0.28773	9.08738e-13	6.35748e-07	MAD1L1	FALSE
19_33764284_33764439	chr19	33764284	33764439	3	0.420241	9.20972e-13	6.44307e-07		TRUE
11_3253838_3254011	chr11	3253838	3254011	3	0.361904	9.34331e-13	6.53653e-07	MRGPRE	FALSE
1_2191299_2191402	chr1	2191299	2191402	2	-0.22191	9.3765e-13	6.55975e-07	SKI	FALSE
3_9791051_9791144	chr3	9791051	9791144	2	0.303475	9.42233e-13	6.59181e-07	OGG1	FALSE
17_75463025_75463180	chr17	75463025	75463180	2	0.476989	9.5989e-13	6.71534e-07	SEPT9	TRUE
19_1356269_1356278	chr19	1356269	1356278	2	0.535538	9.94649e-13	6.95851e-07	MUM1	FALSE
22_22012495_22012657	chr22	22012495	22012657	2	0.263702	9.9904e-13	6.98923e-07		FALSE
7_101768610_101768746	chr7	101768610	101768746	3	0.459488	1.02251e-12	7.15342e-07	CUX1	FALSE
19_5060985_5061085	chr19	5060985	5061085	2	0.554173	1.03348e-12	7.23015e-07	KDM4B	FALSE
16_75286915_75287019	chr16	75286915	75287019	2	0.378814	1.03675e-12	7.25303e-07	BCAR1	FALSE
11_113947036_113947148	chr11	113947036	113947148	2	-0.322976	1.05318e-12	7.368e-07	ZBTB16	FALSE
16_89384602_89384721	chr16	89384602	89384721	2	-0.27397	1.07754e-12	7.53842e-07	ANKRD11	FALSE
8_122651300_122651370	chr8	122651300	122651370	2	-0.467128	1.07944e-12	7.55169e-07	HAS2|HAS2AS	FALSE
7_101723207_101723521	chr7	101723207	101723521	3	0.374626	1.09278e-12	7.64506e-07	CUX1	FALSE
13_20989142_20989325	chr13	20989142	20989325	2	0.20461	1.0989e-12	7.68786e-07	CRYL1	FALSE
14_60973904_60974389	chr14	60973904	60974389	3	0.395726	1.09943e-12	7.69159e-07		FALSE
2_240012663_240012681	chr2	240012663	240012681	2	0.766742	1.10646e-12	7.74071e-07	HDAC4	FALSE
8_29732519_29732547	chr8	29732519	29732547	2	0.491843	1.12321e-12	7.85789e-07		FALSE
17_46604393_46604774	chr17	46604393	46604774	3	0.375067	1.13163e-12	7.91683e-07		FALSE
14_104178670_104179135	chr14	104178670	104179135	3	0.483322	1.13554e-12	7.94417e-07	XRCC3	FALSE
5_1107837_1108315	chr5	1107837	1108315	3	-0.239622	1.13581e-12	7.94604e-07	SLC12A7	FALSE
1_2994051_2994372	chr1	2994051	2994372	2	-0.255811	1.13924e-12	7.97006e-07	PRDM16	FALSE
17_6922223_6922320	chr17	6922223	6922320	2	-0.236848	1.14143e-12	7.98537e-07	MIR195|MIR497	FALSE
1_2436883_2437112	chr1	2436883	2437112	3	0.311371	1.14639e-12	8.02008e-07	PLCH2	FALSE
7_130582172_130582288	chr7	130582172	130582288	2	-0.425209	1.14938e-12	8.04101e-07		FALSE
2_119616825_119617128	chr2	119616825	119617128	2	0.481011	1.16149e-12	8.12571e-07		FALSE
10_531562_531569	chr10	531562	531569	2	0.549907	1.19151e-12	8.33574e-07	DIP2C	FALSE
17_46648525_46648582	chr17	46648525	46648582	3	0.562695	1.19567e-12	8.36486e-07	HOXB3	FALSE
6_108444807_108444920	chr6	108444807	108444920	3	0.325972	1.23958e-12	8.67204e-07		FALSE
10_44069309_44069360	chr10	44069309	44069360	2	0.567771	1.25413e-12	8.77386e-07	ZNF239	FALSE
17_38503802_38504102	chr17	38503802	38504102	2	0.28701	1.28933e-12	9.0201e-07	RARA	FALSE
1_3809431_3809532	chr1	3809431	3809532	2	0.360294	1.29703e-12	9.07395e-07	C1orf174	FALSE
11_20229879_20230021	chr11	20229879	20230021	2	0.314087	1.3289e-12	9.29688e-07		TRUE
13_99630210_99630462	chr13	99630210	99630462	2	-0.26384	1.33911e-12	9.36834e-07	DOCK9	FALSE
10_90639684_90640042	chr10	90639684	90640042	7	0.137039	1.34713e-12	9.42448e-07	STAMBPL1	FALSE
12_124985272_124985655	chr12	124985272	124985655	2	0.293538	1.3727e-12	9.60334e-07	NCOR2	FALSE
12_6648770_6648862	chr12	6648770	6648862	2	-0.23649	1.41023e-12	9.86587e-07	IFFO1	FALSE
10_70863693_70863740	chr10	70863693	70863740	2	0.479329	1.43428e-12	1.00342e-06	SRGN	FALSE
13_112292595_112292610	chr13	112292595	112292610	2	-0.474404	1.45129e-12	1.01532e-06		FALSE
2_102051587_102051598	chr2	102051587	102051598	2	0.439321	1.48389e-12	1.03812e-06	RFX8	FALSE
12_49740996_49741164	chr12	49740996	49741164	2	-0.251181	1.49646e-12	1.04692e-06	DNAJC22	FALSE
12_54399254_54399468	chr12	54399254	54399468	2	-0.309283	1.53378e-12	1.07303e-06		FALSE
11_62439250_62439523	chr11	62439250	62439523	7	0.125038	1.60841e-12	1.12524e-06	C11orf48|C11orf83	FALSE
15_96909322_96909816	chr15	96909322	96909816	3	0.411476	1.65608e-12	1.15858e-06		FALSE
17_40700509_40700858	chr17	40700509	40700858	2	0.361473	1.66607e-12	1.16557e-06		FALSE
1_3201858_3201953	chr1	3201858	3201953	2	-0.33369	1.70483e-12	1.19269e-06	PRDM16	FALSE
16_54322308_54322494	chr16	54322308	54322494	2	0.437277	1.71189e-12	1.19763e-06		FALSE
17_37719913_37720009	chr17	37719913	37720009	2	0.274142	1.7151e-12	1.19987e-06		FALSE
17_42994008_42994269	chr17	42994008	42994269	3	0.286936	1.72397e-12	1.20608e-06	GFAP	FALSE
22_19118170_19118202	chr22	19118170	19118202	2	-0.245619	1.73811e-12	1.21597e-06	DGCR14|TSSK2	FALSE
11_124622373_124622815	chr11	124622373	124622815	3	0.289659	1.74637e-12	1.22175e-06	VSIG2	FALSE
14_100126358_100126685	chr14	100126358	100126685	2	0.426813	1.75932e-12	1.23081e-06	HHIPL1	FALSE
1_32708341_32708485	chr1	32708341	32708485	2	0.414623	1.77143e-12	1.23928e-06	MTMR9L	TRUE
16_85393998_85394177	chr16	85393998	85394177	2	0.30686	1.79133e-12	1.25321e-06		TRUE
4_1029632_1029654	chr4	1029632	1029654	2	0.490111	1.79873e-12	1.25838e-06		FALSE
6_1606348_1606877	chr6	1606348	1606877	3	0.609443	1.8497e-12	1.29404e-06		FALSE
6_30652688_30652771	chr6	30652688	30652771	2	-0.259887	1.87258e-12	1.31005e-06	KIAA1949	FALSE
4_8602556_8602619	chr4	8602556	8602619	3	0.213785	1.88606e-12	1.31948e-06	CPZ	FALSE
16_22103596_22103791	chr16	22103596	22103791	2	0.426041	1.91733e-12	1.34136e-06	VWA3A	FALSE
1_155910958_155910967	chr1	155910958	155910967	2	0.439377	1.94713e-12	1.3622e-06	RXFP4	FALSE
19_2253850_2253854	chr19	2253850	2253854	2	0.304443	1.95625e-12	1.36858e-06	JSRP1	FALSE
6_33156463_33156779	chr6	33156463	33156779	2	0.383664	1.9613e-12	1.37211e-06	COL11A2	TRUE
1_2796193_2796325	chr1	2796193	2796325	2	-0.306597	1.99393e-12	1.39494e-06		FALSE
19_54972720_54972723	chr19	54972720	54972723	2	-0.309257	2.00393e-12	1.40194e-06	LENG8	TRUE
7_28998540_28998577	chr7	28998540	28998577	2	0.417974	2.01841e-12	1.41207e-06	TRIL	FALSE
20_3229660_3229991	chr20	3229660	3229991	2	-0.341734	2.04512e-12	1.43075e-06		FALSE
20_44650220_44650449	chr20	44650220	44650449	5	0.164653	2.1279e-12	1.48867e-06	SLC12A5	FALSE
21_36419478_36419648	chr21	36419478	36419648	2	-0.66853	2.15237e-12	1.50578e-06	RUNX1	FALSE
2_238252256_238252417	chr2	238252256	238252417	2	-0.328505	2.1597e-12	1.51092e-06	COL6A3	FALSE
16_1146277_1146445	chr16	1146277	1146445	2	0.405562	2.2503e-12	1.5743e-06	C1QTNF8	FALSE
11_10715175_10715217	chr11	10715175	10715217	4	0.505738	2.30094e-12	1.60973e-06	MRVI1	FALSE
1_153513810_153514114	chr1	153513810	153514114	2	-0.184559	2.30409e-12	1.61193e-06	S100A5	FALSE
17_46629350_46629804	chr17	46629350	46629804	3	0.482257	2.3661e-12	1.65532e-06	HOXB3	FALSE
5_536047_536452	chr5	536047	536452	2	0.254177	2.37306e-12	1.66018e-06		FALSE
3_52099548_52099561	chr3	52099548	52099561	2	0.321867	2.37777e-12	1.66347e-06	C3orf74	FALSE
12_133028089_133028201	chr12	133028089	133028201	2	-0.297658	2.38305e-12	1.66717e-06		FALSE
5_179597395_179597454	chr5	179597395	179597454	2	0.582271	2.38801e-12	1.67064e-06	RASGEF1C	FALSE
17_907729_907732	chr17	907729	907732	2	-0.30779	2.41073e-12	1.68654e-06	ABR	FALSE
18_20713759_20714332	chr18	20713759	20714332	3	0.451403	2.42152e-12	1.69408e-06	CABLES1	FALSE
6_30885460_30885567	chr6	30885460	30885567	3	0.243979	2.45454e-12	1.71718e-06	VARS2	FALSE
2_133426129_133426418	chr2	133426129	133426418	3	0.244242	2.46791e-12	1.72654e-06	LYPD1	FALSE
11_10750870_10750890	chr11	10750870	10750890	2	0.442511	2.49888e-12	1.7482e-06		FALSE
1_92350112_92350133	chr1	92350112	92350133	2	-0.441582	2.50668e-12	1.75366e-06	TGFBR3	FALSE
12_6486123_6486598	chr12	6486123	6486598	2	-0.26348	2.59741e-12	1.81714e-06	SCNN1A	FALSE
5_1462820_1463045	chr5	1462820	1463045	2	0.753703	2.63657e-12	1.84453e-06	LPCAT1	FALSE
8_61326412_61326482	chr8	61326412	61326482	2	0.246953	2.67913e-12	1.8743e-06		FALSE
2_237010222_237010430	chr2	237010222	237010430	4	0.234135	2.71232e-12	1.89753e-06	AGAP1	FALSE
1_20617329_20617456	chr1	20617329	20617456	3	0.29428	2.73735e-12	1.91504e-06	VWA5B1	FALSE
13_21900392_21900426	chr13	21900392	21900426	2	0.286131	2.76599e-12	1.93507e-06		FALSE
12_54332181_54332222	chr12	54332181	54332222	3	0.20686	2.82425e-12	1.97583e-06	HOXC13	FALSE
13_114068095_114068181	chr13	114068095	114068181	2	0.54717	2.82753e-12	1.97812e-06		FALSE
1_16062361_16062737	chr1	16062361	16062737	3	0.27801	2.86667e-12	2.00551e-06	SLC25A34	TRUE
12_119591664_119592343	chr12	119591664	119592343	5	0.223141	2.88709e-12	2.01979e-06	SRRM4	FALSE
3_47029458_47029475	chr3	47029458	47029475	2	0.36746	2.90446e-12	2.03194e-06	NBEAL2	FALSE
6_6614072_6614447	chr6	6614072	6614447	2	-0.391445	2.92825e-12	2.04859e-06	LOC285780|LY86	FALSE
17_79058303_79058333	chr17	79058303	79058333	2	-0.227429	2.93224e-12	2.05138e-06	BAIAP2	FALSE
7_1889533_1889785	chr7	1889533	1889785	2	0.768622	2.94943e-12	2.0634e-06	MAD1L1	FALSE
19_6271786_6271968	chr19	6271786	6271968	3	0.359606	2.95492e-12	2.06725e-06	MLLT1	FALSE
1_226077287_226077628	chr1	226077287	226077628	3	0.218315	2.97634e-12	2.08224e-06	LEFTY1	FALSE
16_87471757_87471788	chr16	87471757	87471788	2	0.596686	2.98987e-12	2.0917e-06	ZCCHC14	FALSE
7_128828982_128829615	chr7	128828982	128829615	4	0.240251	3.00937e-12	2.10534e-06	SMO	FALSE
6_30850543_30850718	chr6	30850543	30850718	2	0.196628	3.03963e-12	2.12651e-06	DDR1	FALSE
17_75905043_75905364	chr17	75905043	75905364	2	-0.255212	3.04571e-12	2.13076e-06		FALSE
16_54611564_54611722	chr16	54611564	54611722	2	0.579331	3.09181e-12	2.16301e-06		FALSE
17_9694739_9694993	chr17	9694739	9694993	4	0.405932	3.10729e-12	2.17384e-06	DHRS7C	FALSE
4_4859772_4859935	chr4	4859772	4859935	2	0.319977	3.13287e-12	2.19174e-06		FALSE
1_4231220_4231293	chr1	4231220	4231293	2	-0.329964	3.13853e-12	2.1957e-06		TRUE
5_72598865_72598965	chr5	72598865	72598965	2	-0.435456	3.16328e-12	2.21302e-06		FALSE
3_147131617_147131860	chr3	147131617	147131860	2	0.393492	3.18222e-12	2.22627e-06	ZIC1	FALSE
19_18716439_18716499	chr19	18716439	18716499	2	-0.421095	3.2515e-12	2.27473e-06	CRLF1	FALSE
11_65627811_65628542	chr11	65627811	65628542	5	0.180436	3.4241e-12	2.39549e-06	MUS81	FALSE
2_11636147_11636294	chr2	11636147	11636294	2	0.263142	3.44698e-12	2.41149e-06		FALSE
11_75162151_75162492	chr11	75162151	75162492	2	0.235988	3.53166e-12	2.47073e-06	GDPD5	TRUE
6_16218436_16218683	chr6	16218436	16218683	2	-0.723786	3.58648e-12	2.50909e-06		FALSE
19_13127389_13127873	chr19	13127389	13127873	3	0.453849	3.59791e-12	2.51708e-06	NFIX	FALSE
7_101723836_101723947	chr7	101723836	101723947	2	0.597748	3.68086e-12	2.57511e-06	CUX1	FALSE
6_52775209_52775252	chr6	52775209	52775252	2	-0.243602	3.7475e-12	2.62173e-06	GSTA3	FALSE
17_8702369_8702486	chr17	8702369	8702486	2	0.368265	3.79299e-12	2.65356e-06	MFSD6L	FALSE
11_118100503_118100782	chr11	118100503	118100782	2	-0.314592	3.81985e-12	2.67235e-06	MPZL3	FALSE
1_221060851_221061058	chr1	221060851	221061058	3	0.314834	3.90707e-12	2.73336e-06		FALSE
1_151137619_151137676	chr1	151137619	151137676	2	0.572916	3.92288e-12	2.74443e-06	LYSMD1|SCNM1	FALSE
17_72210669_72210927	chr17	72210669	72210927	2	0.28709	3.9621e-12	2.77186e-06	MGC16275|TTYH2	FALSE
3_65342216_65342843	chr3	65342216	65342843	4	0.286057	4.00102e-12	2.79909e-06	MAGI1	FALSE
17_42462260_42463640	chr17	42462260	42463640	7	0.152883	4.05876e-12	2.83949e-06	ITGA2B	FALSE
19_46999118_46999289	chr19	46999118	46999289	4	0.438696	4.15936e-12	2.90987e-06	PNMAL2	FALSE
17_79230245_79230322	chr17	79230245	79230322	2	-0.236386	4.20204e-12	2.93973e-06	SLC38A10	FALSE
7_229225_229388	chr7	229225	229388	2	0.390601	4.23469e-12	2.96257e-06	FAM20C	FALSE
2_169658881_169658981	chr2	169658881	169658981	2	-0.451263	4.24155e-12	2.96736e-06	NOSTRIN	FALSE
15_96906732_96907209	chr15	96906732	96907209	3	0.627199	4.30034e-12	3.0085e-06		FALSE
2_175193470_175193754	chr2	175193470	175193754	4	0.252151	4.40586e-12	3.08232e-06		FALSE
11_65326725_65327156	chr11	65326725	65327156	2	0.353504	4.48497e-12	3.13766e-06	LTBP3	FALSE
4_55093038_55093323	chr4	55093038	55093323	4	-0.478287	4.56556e-12	3.19404e-06		FALSE
3_155394109_155394428	chr3	155394109	155394428	5	0.23089	4.57839e-12	3.20302e-06	PLCH1	FALSE
11_1929183_1929190	chr11	1929183	1929190	2	0.431453	4.59109e-12	3.2119e-06		FALSE
9_140127061_140127246	chr9	140127061	140127246	2	-0.2644	4.70266e-12	3.28996e-06	SLC34A3	TRUE
20_3758973_3759228	chr20	3758973	3759228	2	0.235628	4.71815e-12	3.30079e-06	SPEF1	FALSE
3_66633408_66633781	chr3	66633408	66633781	2	-0.29888	4.76562e-12	3.33401e-06		FALSE
8_1650035_1650172	chr8	1650035	1650172	2	0.323253	4.79578e-12	3.35511e-06	DLGAP2	FALSE
11_47607760_47608204	chr11	47607760	47608204	4	0.421035	4.80955e-12	3.36474e-06	FAM180B	FALSE
3_33759647_33759827	chr3	33759647	33759827	2	0.14417	4.85637e-12	3.39749e-06	CLASP2	FALSE
16_54324358_54324597	chr16	54324358	54324597	2	0.809732	4.89922e-12	3.42747e-06		FALSE
13_27829087_27829199	chr13	27829087	27829199	2	-0.507915	4.9657e-12	3.47398e-06	RPL21|RPL21P28|SNORA27|SNORD102	FALSE
4_7774727_7774768	chr4	7774727	7774768	2	0.392144	4.98969e-12	3.49076e-06	AFAP1|LOC84740	FALSE
15_74467158_74467432	chr15	74467158	74467432	2	0.462267	5.0549e-12	3.53638e-06	ISLR	FALSE
19_55998490_55998931	chr19	55998490	55998931	3	0.359637	5.14052e-12	3.59628e-06	NAT14|SSC5D	FALSE
10_43522190_43522343	chr10	43522190	43522343	2	0.386835	5.14583e-12	3.6e-06		FALSE
17_46653711_46654202	chr17	46653711	46654202	2	0.350431	5.16205e-12	3.61134e-06	HOXB4	FALSE
17_61086111_61086239	chr17	61086111	61086239	2	0.363047	5.17875e-12	3.62303e-06	TANC2	FALSE
11_44332958_44332972	chr11	44332958	44332972	2	0.51112	5.2043e-12	3.6409e-06	ALX4	FALSE
19_18368873_18369082	chr19	18368873	18369082	2	-0.401922	5.26347e-12	3.6823e-06	KIAA1683	FALSE
19_18980443_18980744	chr19	18980443	18980744	2	0.196964	5.29097e-12	3.70154e-06	GDF1|LASS1	FALSE
4_151504920_151505084	chr4	151504920	151505084	2	0.767253	5.33328e-12	3.73113e-06	LRBA|MAB21L2	FALSE
6_33150897_33151135	chr6	33150897	33151135	3	0.296853	5.42867e-12	3.79787e-06	COL11A2	FALSE
2_85992622_85992696	chr2	85992622	85992696	2	0.417331	5.56271e-12	3.89165e-06	ATOH8	FALSE
14_73361964_73362214	chr14	73361964	73362214	2	0.487821	5.58724e-12	3.9088e-06	DPF3	FALSE
6_110736422_110736772	chr6	110736422	110736772	2	-0.313688	5.74707e-12	4.02062e-06	DDO	FALSE
17_49242821_49242847	chr17	49242821	49242847	2	0.381083	5.77537e-12	4.04042e-06	NME1-NME2|NME2	FALSE
6_33386467_33386556	chr6	33386467	33386556	3	0.193337	5.78326e-12	4.04594e-06	CUTA|SYNGAP1	FALSE
5_78202845_78203170	chr5	78202845	78203170	2	-0.368841	5.94218e-12	4.15712e-06	ARSB	FALSE
10_73976790_73976821	chr10	73976790	73976821	3	-0.29393	6.00871e-12	4.20367e-06	ASCC1|C10orf104	FALSE
12_123215010_123215119	chr12	123215010	123215119	2	0.419528	6.02076e-12	4.2121e-06	GPR81	FALSE
17_38074070_38074149	chr17	38074070	38074149	2	-0.207709	6.09209e-12	4.262e-06	GSDMB	FALSE
8_67434522_67434868	chr8	67434522	67434868	2	0.480093	6.11387e-12	4.27723e-06		FALSE
17_62051709_62051767	chr17	62051709	62051767	2	-0.254345	6.29749e-12	4.40569e-06	SCN4A	FALSE
21_47054398_47054539	chr21	47054398	47054539	2	0.232838	6.30454e-12	4.41062e-06		FALSE
3_45066714_45066832	chr3	45066714	45066832	2	-0.237427	6.41713e-12	4.48939e-06	CLEC3B	FALSE
16_15744194_15744397	chr16	15744194	15744397	2	0.18886	6.42811e-12	4.49707e-06	NDE1	FALSE
17_77037916_77037965	chr17	77037916	77037965	3	-0.33622	6.45528e-12	4.51608e-06	C1QTNF1	FALSE
16_67233432_67233549	chr16	67233432	67233549	2	0.43977	6.50358e-12	4.54987e-06	ELMO3	FALSE
11_2742507_2742553	chr11	2742507	2742553	2	0.205758	6.7393e-12	4.71478e-06	KCNQ1	FALSE
19_56158851_56159485	chr19	56158851	56159485	5	0.233392	6.81817e-12	4.76996e-06	CCDC106	FALSE
10_46993210_46993515	chr10	46993210	46993515	2	0.260366	6.82137e-12	4.7722e-06	GPRIN2	FALSE
11_69065442_69065779	chr11	69065442	69065779	2	-0.202507	6.84515e-12	4.78883e-06		FALSE
14_74185740_74185993	chr14	74185740	74185993	2	0.502479	6.96553e-12	4.87305e-06	C14orf43	TRUE
1_16345293_16345491	chr1	16345293	16345491	2	-0.253803	7.01037e-12	4.90442e-06	HSPB7	FALSE
17_76220743_76220929	chr17	76220743	76220929	2	-0.378007	7.037e-12	4.92305e-06	BIRC5|EPR1	FALSE
13_114150007_114150139	chr13	114150007	114150139	3	0.4315	7.27264e-12	5.0879e-06	TMCO3	FALSE
16_88807658_88807707	chr16	88807658	88807707	3	0.229705	7.54217e-12	5.27647e-06	FAM38A	FALSE
11_115530304_115530431	chr11	115530304	115530431	2	0.293339	7.57214e-12	5.29743e-06		FALSE
22_22007286_22007515	chr22	22007286	22007515	2	0.204285	7.5743e-12	5.29894e-06	MIR130B|MIR301B	FALSE
6_1603115_1603532	chr6	1603115	1603532	2	0.264893	7.76636e-12	5.43331e-06		FALSE
11_10476494_10476620	chr11	10476494	10476620	3	-0.59139	7.8067e-12	5.46153e-06	AMPD3	FALSE
6_164171682_164171960	chr6	164171682	164171960	2	-0.309686	7.82022e-12	5.47099e-06		FALSE
21_37536685_37536923	chr21	37536685	37536923	2	0.257997	7.84308e-12	5.48698e-06	DOPEY2	FALSE
8_134115347_134115431	chr8	134115347	134115431	2	0.492831	8.01149e-12	5.6048e-06	SLA|TG	FALSE
19_39390470_39390539	chr19	39390470	39390539	3	0.213707	8.11474e-12	5.67703e-06	NFKBIB|SIRT2	FALSE
5_912712_912821	chr5	912712	912821	2	-0.937274	8.18388e-12	5.7254e-06	TRIP13	FALSE
17_72868845_72869117	chr17	72868845	72869117	2	0.135576	8.18476e-12	5.72602e-06	FDXR	FALSE
7_89841692_89841767	chr7	89841692	89841767	2	0.547083	8.28955e-12	5.79933e-06	STEAP2	FALSE
4_36283195_36283275	chr4	36283195	36283275	2	-0.505248	8.31442e-12	5.81673e-06	DTHD1	FALSE
4_54967423_54967674	chr4	54967423	54967674	2	0.366366	8.50488e-12	5.94997e-06	GSX2	FALSE
17_27507606_27508027	chr17	27507606	27508027	5	0.14864	8.51758e-12	5.95886e-06	MYO18A	FALSE
11_69706527_69706622	chr11	69706527	69706622	2	-0.245803	8.79858e-12	6.15544e-06		FALSE
5_139725093_139725250	chr5	139725093	139725250	2	-0.316606	8.95898e-12	6.26766e-06	HBEGF	FALSE
9_137673708_137673894	chr9	137673708	137673894	2	-0.439165	9.10385e-12	6.36901e-06	COL5A1	FALSE
11_66824465_66824650	chr11	66824465	66824650	2	0.312903	9.18833e-12	6.42811e-06	RHOD	FALSE
2_241853101_241853394	chr2	241853101	241853394	2	0.480903	9.21381e-12	6.44594e-06		FALSE
1_3272662_3272732	chr1	3272662	3272732	2	-0.418021	9.31303e-12	6.51535e-06	PRDM16	TRUE
6_33383226_33383819	chr6	33383226	33383819	3	-0.181708	9.33864e-12	6.53326e-06	PHF1	FALSE
6_32118213_32118295	chr6	32118213	32118295	2	0.288888	9.47727e-12	6.63025e-06	PRRT1	FALSE
10_126431523_126431886	chr10	126431523	126431886	2	0.264356	9.48704e-12	6.63709e-06	FAM53B	FALSE
16_81527360_81527427	chr16	81527360	81527427	2	-0.336979	9.58733e-12	6.70725e-06	CMIP	FALSE
1_112016586_112016615	chr1	112016586	112016615	2	-0.545762	9.65239e-12	6.75276e-06	C1orf162	FALSE
8_49340641_49340974	chr8	49340641	49340974	2	0.383075	9.65264e-12	6.75294e-06		FALSE
7_44240514_44240728	chr7	44240514	44240728	3	0.25519	9.76183e-12	6.82933e-06	YKT6	FALSE
10_43818243_43818854	chr10	43818243	43818854	4	0.226991	9.96567e-12	6.97193e-06		FALSE
1_217310887_217311608	chr1	217310887	217311608	9	0.20898	1.00346e-11	7.02012e-06	ESRRG	FALSE
6_74073635_74073965	chr6	74073635	74073965	2	0.281775	1.00418e-11	7.0252e-06	C6orf221	FALSE
11_82997076_82997369	chr11	82997076	82997369	3	0.215098	1.02058e-11	7.13995e-06	CCDC90B	FALSE
11_67418291_67418365	chr11	67418291	67418365	3	-0.192957	1.02266e-11	7.1545e-06	ACY3	FALSE
3_53195174_53195663	chr3	53195174	53195663	3	0.155676	1.04423e-11	7.30541e-06	PRKCD	FALSE
19_17717094_17717301	chr19	17717094	17717301	2	0.184455	1.05861e-11	7.40602e-06	UNC13A	FALSE
11_64127791_64127816	chr11	64127791	64127816	2	0.296904	1.06428e-11	7.44563e-06	RPS6KA4	TRUE
17_56409518_56409534	chr17	56409518	56409534	2	-0.240317	1.06917e-11	7.47984e-06	MIR142	FALSE
3_128780777_128780916	chr3	128780777	128780916	3	-0.232027	1.08051e-11	7.55919e-06	GP9	FALSE
12_54446019_54446033	chr12	54446019	54446033	2	-0.542922	1.10463e-11	7.72796e-06	HOXC4	FALSE
1_54562040_54562121	chr1	54562040	54562121	2	0.532573	1.11626e-11	7.8093e-06	C1orf83	FALSE
11_2036573_2036580	chr11	2036573	2036580	2	0.255484	1.12304e-11	7.85675e-06		FALSE
16_1026944_1027357	chr16	1026944	1027357	2	0.492266	1.13223e-11	7.92102e-06		FALSE
5_171057196_171057339	chr5	171057196	171057339	3	0.415711	1.13325e-11	7.92816e-06		FALSE
4_26030677_26030691	chr4	26030677	26030691	2	0.583664	1.13678e-11	7.95283e-06		FALSE
14_100789509_100789624	chr14	100789509	100789624	2	0.226685	1.13809e-11	7.96202e-06	C14orf68	FALSE
1_53992420_53992565	chr1	53992420	53992565	2	0.397532	1.13906e-11	7.96881e-06	GLIS1	FALSE
3_16924563_16924709	chr3	16924563	16924709	2	0.365546	1.15545e-11	8.08346e-06		FALSE
5_10567643_10567905	chr5	10567643	10567905	2	0.296527	1.15639e-11	8.09004e-06	ANKRD33B	FALSE
11_625023_625147	chr11	625023	625147	3	0.243744	1.2166e-11	8.51129e-06	MUPCDH	FALSE
18_10588980_10589169	chr18	10588980	10589169	3	-0.327148	1.22923e-11	8.59966e-06		FALSE
19_42721870_42721878	chr19	42721870	42721878	2	0.193093	1.23672e-11	8.65207e-06	DEDD2	FALSE
17_59478194_59478953	chr17	59478194	59478953	4	-0.452226	1.24117e-11	8.68313e-06	TBX2	FALSE
11_64322079_64322146	chr11	64322079	64322146	2	0.392906	1.26037e-11	8.81746e-06	SLC22A11	FALSE
5_175815541_175815572	chr5	175815541	175815572	3	0.116511	1.29768e-11	9.07853e-06	HIGD2A|NOP16	FALSE
6_35265534_35265544	chr6	35265534	35265544	2	0.471762	1.30328e-11	9.11768e-06	DEF6	FALSE
5_34502788_34503180	chr5	34502788	34503180	2	0.31745	1.3061e-11	9.13743e-06		FALSE
2_85804641_85804724	chr2	85804641	85804724	2	0.196522	1.31158e-11	9.17578e-06	VAMP8	FALSE
7_2050016_2050170	chr7	2050016	2050170	2	0.591464	1.31999e-11	9.23458e-06	MAD1L1	FALSE
17_77722336_77722518	chr17	77722336	77722518	3	0.182814	1.33877e-11	9.36599e-06		FALSE
17_982115_982154	chr17	982115	982154	2	0.154987	1.36022e-11	9.51601e-06	ABR	FALSE
16_2198075_2198080	chr16	2198075	2198080	2	0.575517	1.36243e-11	9.53147e-06	RAB26	FALSE
11_76858947_76859010	chr11	76858947	76859010	2	0.293449	1.36751e-11	9.56702e-06	MYO7A	FALSE
10_134602163_134602530	chr10	134602163	134602530	4	0.226898	1.37351e-11	9.60902e-06		FALSE
1_165323232_165323692	chr1	165323232	165323692	2	0.685531	1.3876e-11	9.70759e-06	LMX1A	FALSE
19_10463831_10463879	chr19	10463831	10463879	2	0.538138	1.4067e-11	9.84122e-06	TYK2	FALSE
15_93614970_93615039	chr15	93614970	93615039	2	0.438809	1.40896e-11	9.85701e-06	RGMA	FALSE
16_54967024_54967786	chr16	54967024	54967786	4	0.298439	1.42241e-11	9.95108e-06	IRX5	FALSE
11_72974126_72974155	chr11	72974126	72974155	2	-0.478448	1.42889e-11	9.99643e-06	P2RY6	FALSE
16_1080540_1080637	chr16	1080540	1080637	2	0.334737	1.44981e-11	1.01428e-05		FALSE
19_8212234_8212367	chr19	8212234	8212367	2	0.398561	1.50135e-11	1.05034e-05	FBN3	FALSE
19_56042469_56042579	chr19	56042469	56042579	2	0.471415	1.5071e-11	1.05436e-05	SBK2	FALSE
10_98479757_98480474	chr10	98479757	98480474	7	0.146372	1.51146e-11	1.05741e-05	PIK3AP1	FALSE
13_95826930_95826994	chr13	95826930	95826994	2	0.283666	1.53288e-11	1.0724e-05	ABCC4	FALSE
19_3687854_3687922	chr19	3687854	3687922	2	0.365276	1.54746e-11	1.08259e-05	PIP5K1C	FALSE
11_788180_788406	chr11	788180	788406	2	-0.204875	1.5504e-11	1.08465e-05	CEND1	FALSE
16_89983766_89984028	chr16	89983766	89984028	2	-0.442984	1.57712e-11	1.10335e-05	MC1R	FALSE
14_104888911_104889005	chr14	104888911	104889005	2	0.318033	1.588e-11	1.11096e-05		FALSE
17_74944775_74944924	chr17	74944775	74944924	3	-0.23749	1.60793e-11	1.1249e-05	MGAT5B	FALSE
17_39780836_39781108	chr17	39780836	39781108	2	0.242832	1.61209e-11	1.12781e-05	KRT17	FALSE
15_65394063_65394570	chr15	65394063	65394570	3	0.25488	1.64538e-11	1.1511e-05	LOC390595	FALSE
11_65816646_65816819	chr11	65816646	65816819	2	0.254124	1.65038e-11	1.1546e-05	GAL3ST3	FALSE
1_1173356_1173622	chr1	1173356	1173622	2	0.269587	1.65279e-11	1.15628e-05		FALSE
7_157461310_157461368	chr7	157461310	157461368	2	0.359434	1.69446e-11	1.18544e-05	PTPRN2	FALSE
8_114389356_114389383	chr8	114389356	114389383	2	-0.277298	1.7335e-11	1.21275e-05	CSMD3	FALSE
2_241083794_241083864	chr2	241083794	241083864	2	-0.295206	1.73772e-11	1.2157e-05		FALSE
12_132381902_132381984	chr12	132381902	132381984	2	-0.466169	1.76818e-11	1.23701e-05	ULK1	FALSE
19_13319523_13319777	chr19	13319523	13319777	2	-0.21954	1.77534e-11	1.24202e-05	CACNA1A	FALSE
4_6052527_6052533	chr4	6052527	6052533	2	0.616308	1.8037e-11	1.26186e-05	JAKMIP1	FALSE
3_52008802_52008826	chr3	52008802	52008826	2	0.233459	1.80622e-11	1.26362e-05	ABHD14A|ABHD14B	FALSE
15_41793472_41793629	chr15	41793472	41793629	2	0.234041	1.80867e-11	1.26534e-05	ITPKA	FALSE
2_189839120_189839474	chr2	189839120	189839474	2	0.392806	1.81558e-11	1.27017e-05	COL3A1	FALSE
14_94392757_94392862	chr14	94392757	94392862	2	-0.246992	1.82476e-11	1.2766e-05	C14orf86|FAM181A	FALSE
17_33417086_33417113	chr17	33417086	33417113	2	-0.237579	1.84117e-11	1.28808e-05	RFFL	FALSE
2_68882144_68882249	chr2	68882144	68882249	2	-0.279769	1.84806e-11	1.29289e-05	PROKR1	FALSE
6_32122010_32122102	chr6	32122010	32122102	5	0.208321	1.85223e-11	1.29581e-05	PPT2	FALSE
5_957511_957535	chr5	957511	957535	2	-0.622211	1.8685e-11	1.30719e-05		FALSE
17_80132832_80132900	chr17	80132832	80132900	2	0.280184	1.87032e-11	1.30846e-05	CCDC57	FALSE
17_46719276_46720386	chr17	46719276	46720386	5	0.31282	1.87932e-11	1.31477e-05		FALSE
14_97499987_97500175	chr14	97499987	97500175	2	0.269616	1.91801e-11	1.34183e-05		TRUE
11_111789452_111789613	chr11	111789452	111789613	3	0.437889	1.95914e-11	1.3706e-05	C11orf52	FALSE
1_6445632_6445804	chr1	6445632	6445804	2	0.397855	1.99045e-11	1.39251e-05	ACOT7	FALSE
11_75115385_75115584	chr11	75115385	75115584	2	-0.20298	2.00727e-11	1.40428e-05	RPS3|SNORD15B	FALSE
5_115697214_115697370	chr5	115697214	115697370	2	0.496244	2.02262e-11	1.41502e-05		FALSE
17_77419249_77419374	chr17	77419249	77419374	2	-0.177423	2.03162e-11	1.42131e-05	HRNBP3	FALSE
11_2322386_2322500	chr11	2322386	2322500	2	0.268512	2.06478e-11	1.44451e-05	C11orf21|TSPAN32	FALSE
2_26205639_26205865	chr2	26205639	26205865	4	0.224277	2.0661e-11	1.44544e-05	KIF3C	FALSE
6_41374806_41374939	chr6	41374806	41374939	2	0.696088	2.07675e-11	1.45288e-05		FALSE
13_103532339_103532349	chr13	103532339	103532349	2	0.356126	2.08345e-11	1.45757e-05	LOC121952	FALSE
11_66454625_66454651	chr11	66454625	66454651	2	-0.281577	2.09705e-11	1.46708e-05	SPTBN2	FALSE
19_58399865_58399967	chr19	58399865	58399967	2	0.252838	2.11564e-11	1.48009e-05	ZNF814	FALSE
8_134203304_134203435	chr8	134203304	134203435	4	0.328594	2.13106e-11	1.49088e-05	WISP1	FALSE
8_8747297_8747452	chr8	8747297	8747452	2	0.507936	2.14486e-11	1.50053e-05	MFHAS1	FALSE
17_32484008_32484027	chr17	32484008	32484027	3	0.251732	2.15458e-11	1.50733e-05	ACCN1	FALSE
17_79099777_79099785	chr17	79099777	79099785	2	-0.201627	2.15872e-11	1.51023e-05	AATK|MIR338|MIR657	FALSE
4_41646293_41646672	chr4	41646293	41646672	4	0.22139	2.19956e-11	1.5388e-05	LIMCH1	FALSE
1_159141717_159141747	chr1	159141717	159141747	2	0.198191	2.20564e-11	1.54306e-05	CADM3	FALSE
14_101123481_101123599	chr14	101123481	101123599	3	-0.307542	2.20789e-11	1.54463e-05	C14orf70	FALSE
19_10047914_10047924	chr19	10047914	10047924	2	0.22651	2.23519e-11	1.56373e-05	OLFM2	TRUE
16_85981373_85981720	chr16	85981373	85981720	2	-0.434166	2.23683e-11	1.56488e-05		FALSE
2_74668672_74668976	chr2	74668672	74668976	2	0.362773	2.25314e-11	1.57628e-05	RTKN	FALSE
2_237077920_237078166	chr2	237077920	237078166	2	0.292263	2.26373e-11	1.58369e-05	GBX2	FALSE
20_57875094_57875318	chr20	57875094	57875318	2	0.253419	2.28233e-11	1.5967e-05	EDN3	FALSE
6_31913323_31913809	chr6	31913323	31913809	4	0.205564	2.2825e-11	1.59682e-05	C2|CFB	FALSE
3_52529195_52529284	chr3	52529195	52529284	2	0.307194	2.29856e-11	1.60806e-05	STAB1	FALSE
7_19158721_19158954	chr7	19158721	19158954	3	0.259829	2.34697e-11	1.64193e-05	TWIST1	FALSE
16_85482380_85482530	chr16	85482380	85482530	2	0.546171	2.36279e-11	1.65299e-05		FALSE
1_110042528_110042916	chr1	110042528	110042916	2	-0.172882	2.40115e-11	1.67983e-05	CYB561D1	FALSE
15_41135793_41135869	chr15	41135793	41135869	3	0.230916	2.41132e-11	1.68695e-05	SPINT1	FALSE
22_46508454_46508486	chr22	46508454	46508486	3	-0.359203	2.44407e-11	1.70986e-05	LOC400931|MIRLET7A3|MIRLET7B	FALSE
20_57594200_57594267	chr20	57594200	57594267	2	-0.296953	2.48199e-11	1.73639e-05	TUBB1	FALSE
6_133561677_133561756	chr6	133561677	133561756	4	0.363352	2.5245e-11	1.76613e-05	EYA4	FALSE
6_30881643_30881645	chr6	30881643	30881645	2	0.241375	2.53847e-11	1.7759e-05	GTF2H4|VARS2	FALSE
19_39087135_39087186	chr19	39087135	39087186	2	0.363494	2.54871e-11	1.78307e-05	MAP4K1	FALSE
17_72443066_72443179	chr17	72443066	72443179	2	0.647414	2.55691e-11	1.7888e-05	GPRC5C	FALSE
20_4202151_4202378	chr20	4202151	4202378	2	0.486195	2.56515e-11	1.79456e-05	ADRA1D	FALSE
1_5946373_5946381	chr1	5946373	5946381	2	0.340614	2.56682e-11	1.79573e-05	NPHP4	FALSE
7_43797547_43797898	chr7	43797547	43797898	3	0.258557	2.57057e-11	1.79836e-05	BLVRA	FALSE
1_209979111_209979283	chr1	209979111	209979283	2	0.29029	2.70612e-11	1.89319e-05	IRF6	FALSE
17_38220298_38220694	chr17	38220298	38220694	2	0.399458	2.7106e-11	1.89632e-05	THRA	FALSE
3_72496799_72496875	chr3	72496799	72496875	3	0.241267	2.74331e-11	1.91921e-05	RYBP	FALSE
2_121223534_121223847	chr2	121223534	121223847	3	0.22968	2.76815e-11	1.93658e-05	LOC84931	FALSE
11_93753891_93754094	chr11	93753891	93754094	2	0.350317	2.8113e-11	1.96677e-05	HEPHL1	FALSE
19_1271057_1271307	chr19	1271057	1271307	3	-0.19522	2.87193e-11	2.00919e-05	C19orf23|CIRBP	FALSE
17_46704640_46705018	chr17	46704640	46705018	2	0.242585	2.94471e-11	2.0601e-05	HOXB9	FALSE
1_27941866_27942186	chr1	27941866	27942186	3	0.274319	3.00961e-11	2.10551e-05	FGR	FALSE
7_30840711_30841110	chr7	30840711	30841110	2	-0.323351	3.01653e-11	2.11035e-05	FAM188B	FALSE
1_204839864_204839875	chr1	204839864	204839875	2	0.316525	3.0396e-11	2.12649e-05	NFASC	FALSE
6_33140459_33140934	chr6	33140459	33140934	5	0.215819	3.05368e-11	2.13634e-05	COL11A2	FALSE
6_168479975_168480013	chr6	168479975	168480013	2	-0.290579	3.05519e-11	2.13739e-05	FRMD1	FALSE
6_32064837_32064945	chr6	32064837	32064945	3	0.250988	3.05799e-11	2.13936e-05	TNXB	FALSE
16_1040578_1041053	chr16	1040578	1041053	2	-0.229074	3.11496e-11	2.17921e-05		FALSE
17_80747189_80747240	chr17	80747189	80747240	3	0.320837	3.12549e-11	2.18657e-05	TBCD	FALSE
17_7461556_7461775	chr17	7461556	7461775	3	0.138286	3.12867e-11	2.1888e-05	TNFSF12-TNFSF13|TNFSF13	FALSE
1_47911019_47911940	chr1	47911019	47911940	5	-0.289983	3.12945e-11	2.18935e-05		FALSE
2_239047305_239047336	chr2	239047305	239047336	2	-0.306324	3.19255e-11	2.23349e-05	KLHL30	TRUE
16_20774960_20775011	chr16	20774960	20775011	2	-0.281509	3.24561e-11	2.27061e-05	ACSM3	FALSE
11_82445072_82445114	chr11	82445072	82445114	2	0.284838	3.25306e-11	2.27582e-05	FAM181B	FALSE
6_1604134_1604140	chr6	1604134	1604140	2	0.68197	3.30573e-11	2.31268e-05		FALSE
1_159825173_159825595	chr1	159825173	159825595	2	0.331636	3.32879e-11	2.3288e-05	C1orf204|VSIG8	FALSE
12_114843490_114843714	chr12	114843490	114843714	3	0.207206	3.37889e-11	2.36385e-05	TBX5	FALSE
2_219252551_219252818	chr2	219252551	219252818	3	0.282851	3.37945e-11	2.36424e-05	SLC11A1	FALSE
6_32064671_32064692	chr6	32064671	32064692	3	0.445746	3.3809e-11	2.36526e-05	TNXB	FALSE
11_64008374_64008407	chr11	64008374	64008407	2	0.138255	3.42596e-11	2.39678e-05	FKBP2	FALSE
13_100644276_100644420	chr13	100644276	100644420	2	0.438881	3.44671e-11	2.4113e-05		FALSE
19_19373739_19373743	chr19	19373739	19373743	2	0.210501	3.46765e-11	2.42595e-05	HAPLN4	FALSE
4_71553582_71553999	chr4	71553582	71553999	5	0.124974	3.49694e-11	2.44644e-05	UTP3	FALSE
1_155103569_155103905	chr1	155103569	155103905	2	-0.276283	3.51052e-11	2.45594e-05	EFNA1	FALSE
10_132157800_132157904	chr10	132157800	132157904	2	-0.272938	3.51747e-11	2.4608e-05		FALSE
8_121208577_121208681	chr8	121208577	121208681	2	0.29708	3.58768e-11	2.50992e-05	COL14A1	FALSE
1_156358119_156358408	chr1	156358119	156358408	3	0.320886	3.59957e-11	2.51824e-05		FALSE
4_185747409_185747981	chr4	185747409	185747981	5	0.184779	3.69595e-11	2.58567e-05	ACSL1	FALSE
1_160764664_160764791	chr1	160764664	160764791	2	0.439718	3.71715e-11	2.6005e-05	LY9	FALSE
10_54531569_54531653	chr10	54531569	54531653	2	-0.252694	3.77374e-11	2.64009e-05	MBL2	FALSE
10_125803767_125803837	chr10	125803767	125803837	2	-0.326078	3.77517e-11	2.64109e-05	CHST15	FALSE
12_117036721_117036740	chr12	117036721	117036740	2	-0.41889	3.86491e-11	2.70387e-05		FALSE
5_180622072_180622446	chr5	180622072	180622446	4	0.194556	3.92109e-11	2.74317e-05	TRIM7	FALSE
16_85343281_85343650	chr16	85343281	85343650	3	0.616552	3.92439e-11	2.74548e-05		FALSE
16_2054271_2054287	chr16	2054271	2054287	2	0.193458	3.92894e-11	2.74867e-05	ZNF598	FALSE
1_246952889_246952914	chr1	246952889	246952914	2	0.215401	3.93296e-11	2.75148e-05	LOC149134	FALSE
10_5936166_5936216	chr10	5936166	5936216	2	-0.317047	3.94344e-11	2.75881e-05	FBXO18	FALSE
16_1224897_1225126	chr16	1224897	1225126	2	-0.322312	3.99014e-11	2.79148e-05	CACNA1H	FALSE
22_20863268_20863762	chr22	20863268	20863762	2	-0.195392	4.03786e-11	2.82487e-05	MED15	TRUE
15_99974881_99975141	chr15	99974881	99975141	3	-0.225186	4.1044e-11	2.87142e-05		FALSE
17_76987630_76987812	chr17	76987630	76987812	2	-0.277551	4.11129e-11	2.87624e-05		FALSE
6_30684406_30684873	chr6	30684406	30684873	8	-0.0815263	4.25171e-11	2.97447e-05	MDC1	FALSE
6_3000092_3000430	chr6	3000092	3000430	4	0.0883891	4.29209e-11	3.00272e-05	NQO2	FALSE
14_103570855_103571284	chr14	103570855	103571284	2	0.266062	4.29596e-11	3.00543e-05	C14orf73	FALSE
6_30640270_30640512	chr6	30640270	30640512	11	0.106852	4.30174e-11	3.00948e-05	DHX16	FALSE
1_3062497_3062633	chr1	3062497	3062633	2	-0.418181	4.31864e-11	3.0213e-05	PRDM16	FALSE
15_63889538_63889711	chr15	63889538	63889711	2	-0.40006	4.353e-11	3.04533e-05	FBXL22	FALSE
10_47083342_47083632	chr10	47083342	47083632	4	0.204254	4.38306e-11	3.06637e-05	PPYR1	FALSE
18_74832261_74832372	chr18	74832261	74832372	2	0.393366	4.39005e-11	3.07126e-05	MBP	FALSE
10_14372879_14372910	chr10	14372879	14372910	2	0.221476	4.4021e-11	3.07969e-05	FRMD4A	FALSE
3_46618325_46618597	chr3	46618325	46618597	3	0.302665	4.49193e-11	3.14253e-05	LRRC2|TDGF1	FALSE
19_15375283_15375316	chr19	15375283	15375316	2	0.20374	4.51718e-11	3.16019e-05	BRD4	FALSE
11_68180760_68181087	chr11	68180760	68181087	2	0.701014	4.51761e-11	3.1605e-05	LRP5	FALSE
16_49634757_49634760	chr16	49634757	49634760	2	0.176477	4.5814e-11	3.20512e-05	ZNF423	FALSE
19_3358992_3359037	chr19	3358992	3359037	2	0.225792	4.58915e-11	3.21055e-05	NFIC	FALSE
10_104535920_104536035	chr10	104535920	104536035	4	0.272462	4.62485e-11	3.23552e-05	C10orf26	FALSE
2_74607536_74607697	chr2	74607536	74607697	3	0.138936	4.66707e-11	3.26506e-05	DCTN1	FALSE
17_43319137_43319371	chr17	43319137	43319371	2	0.776254	4.75917e-11	3.32949e-05	FMNL1	FALSE
7_154002270_154002372	chr7	154002270	154002372	3	0.314967	4.81058e-11	3.36546e-05	DPP6	FALSE
12_20848473_20848821	chr12	20848473	20848821	2	-0.206377	4.85758e-11	3.39834e-05	SLCO1C1	FALSE
1_46645968_46646224	chr1	46645968	46646224	3	-0.180453	4.89628e-11	3.42541e-05	TSPAN1	FALSE
1_207818493_207819196	chr1	207818493	207819196	3	0.182836	4.90465e-11	3.43127e-05	CR1L	FALSE
6_31607350_31607374	chr6	31607350	31607374	2	-0.295051	4.93159e-11	3.45012e-05	BAT3	FALSE
5_72739768_72740693	chr5	72739768	72740693	5	-0.568207	4.96907e-11	3.47634e-05		FALSE
9_116932028_116932436	chr9	116932028	116932436	2	0.247858	4.98024e-11	3.48415e-05	COL27A1	FALSE
5_10330845_10330984	chr5	10330845	10330984	2	0.274175	4.98096e-11	3.48466e-05		FALSE
6_33132163_33132181	chr6	33132163	33132181	2	0.489953	4.98101e-11	3.48469e-05	COL11A2	FALSE
8_328586_328689	chr8	328586	328689	2	-0.436648	4.98604e-11	3.48821e-05		FALSE
20_43936853_43936981	chr20	43936853	43936981	2	0.408363	4.99949e-11	3.49762e-05	MATN4|RBPJL	FALSE
4_2944550_2944594	chr4	2944550	2944594	2	-0.239006	5.0078e-11	3.50343e-05	C4orf10|NOP14	FALSE
8_22131675_22131899	chr8	22131675	22131899	2	-0.32424	5.09493e-11	3.56439e-05	PIWIL2	FALSE
11_45868501_45868770	chr11	45868501	45868770	2	0.314986	5.11661e-11	3.57955e-05	CRY2	FALSE
18_77138977_77139072	chr18	77138977	77139072	2	0.300077	5.14293e-11	3.59797e-05		FALSE
19_17599784_17600122	chr19	17599784	17600122	2	0.300903	5.29266e-11	3.70272e-05	SLC27A1	FALSE
3_193973396_193973521	chr3	193973396	193973521	2	0.416787	5.32698e-11	3.72673e-05		FALSE
1_3324243_3324671	chr1	3324243	3324671	2	-0.323856	5.33102e-11	3.72955e-05	PRDM16	TRUE
15_51633704_51633821	chr15	51633704	51633821	3	0.315081	5.3767e-11	3.76151e-05	GLDN	FALSE
18_20735005_20735648	chr18	20735005	20735648	4	0.374123	5.39461e-11	3.77404e-05	CABLES1	FALSE
1_4697919_4697967	chr1	4697919	4697967	2	0.179552	5.43975e-11	3.80562e-05		FALSE
8_1273592_1273604	chr8	1273592	1273604	2	0.469292	5.53646e-11	3.87328e-05		FALSE
6_24911329_24911615	chr6	24911329	24911615	6	0.0975126	5.66752e-11	3.96497e-05	FAM65B	FALSE
10_124254773_124254860	chr10	124254773	124254860	2	-0.545413	5.7284e-11	4.00756e-05	HTRA1	FALSE
16_72982446_72982538	chr16	72982446	72982538	2	-0.235235	5.73118e-11	4.00951e-05	ZFHX3	FALSE
22_29866414_29866624	chr22	29866414	29866624	2	0.266455	5.75234e-11	4.02431e-05		FALSE
2_176936377_176936436	chr2	176936377	176936436	3	0.296215	5.76643e-11	4.03416e-05		FALSE
15_41220265_41220719	chr15	41220265	41220719	3	0.205034	5.81049e-11	4.06499e-05	DLL4	FALSE
11_76849451_76849564	chr11	76849451	76849564	2	0.251188	5.95329e-11	4.1649e-05	MYO7A	FALSE
11_6592066_6592585	chr11	6592066	6592585	3	0.152387	5.97577e-11	4.18062e-05	DNHD1	FALSE
11_2828652_2828778	chr11	2828652	2828778	2	0.425475	6.00546e-11	4.20139e-05	KCNQ1	FALSE
15_93126955_93127379	chr15	93126955	93127379	3	-0.175169	6.1345e-11	4.29166e-05		FALSE
1_46951589_46951683	chr1	46951589	46951683	2	0.252536	6.18347e-11	4.32593e-05		FALSE
6_33989813_33990181	chr6	33989813	33990181	3	-0.19745	6.21229e-11	4.34608e-05	GRM4	FALSE
6_13015106_13015202	chr6	13015106	13015202	2	0.322147	6.21385e-11	4.34718e-05	PHACTR1	FALSE
17_77030221_77030418	chr17	77030221	77030418	3	0.460471	6.27947e-11	4.39309e-05	C1QTNF1	FALSE
12_54378896_54379056	chr12	54378896	54379056	2	0.273705	6.3254e-11	4.42522e-05	HOXC10	FALSE
1_154934703_154934734	chr1	154934703	154934734	3	0.165865	6.53247e-11	4.57008e-05	PYGO2	FALSE
7_151599583_151599766	chr7	151599583	151599766	3	0.221236	6.53752e-11	4.57362e-05		FALSE
6_32121611_32121841	chr6	32121611	32121841	4	0.0742226	6.65634e-11	4.65674e-05	PPT2	FALSE
17_42385289_42385525	chr17	42385289	42385525	2	0.236199	6.65966e-11	4.65907e-05	RUNDC3A	FALSE
17_1959124_1959620	chr17	1959124	1959620	4	-0.372392	6.72665e-11	4.70593e-05	HIC1	FALSE
11_43604549_43604758	chr11	43604549	43604758	2	0.25904	6.76045e-11	4.72958e-05		FALSE
19_35330007_35330243	chr19	35330007	35330243	3	0.344681	6.97717e-11	4.8812e-05		FALSE
4_7394902_7395388	chr4	7394902	7395388	3	0.324012	7.00087e-11	4.89778e-05	SORCS2	FALSE
1_183155437_183155644	chr1	183155437	183155644	3	0.297802	7.11283e-11	4.9761e-05	LAMC2	FALSE
3_160121821_160122168	chr3	160121821	160122168	2	-0.360474	7.12701e-11	4.98602e-05	MIR15B|MIR16-2|SMC4	FALSE
12_5620842_5620971	chr12	5620842	5620971	2	0.439548	7.12994e-11	4.98807e-05		TRUE
1_207991122_207991166	chr1	207991122	207991166	2	-0.257602	7.16464e-11	5.01235e-05	LOC148696	FALSE
10_131708262_131708358	chr10	131708262	131708358	2	0.194953	7.26342e-11	5.08145e-05	EBF3	FALSE
17_79053905_79054073	chr17	79053905	79054073	2	0.193473	7.38376e-11	5.16564e-05	BAIAP2	FALSE
16_1032713_1033074	chr16	1032713	1033074	2	0.431599	7.56107e-11	5.28969e-05	SOX8	FALSE
20_62734251_62734259	chr20	62734251	62734259	2	0.224044	7.77425e-11	5.43883e-05		FALSE
3_101443325_101443992	chr3	101443325	101443992	12	0.122781	7.86568e-11	5.50279e-05	CEP97	FALSE
7_1787310_1787371	chr7	1787310	1787371	2	-0.451591	7.93124e-11	5.54866e-05	ELFN1	FALSE
7_130020011_130020096	chr7	130020011	130020096	2	0.38694	7.95805e-11	5.56741e-05	CPA1	FALSE
6_37461033_37461253	chr6	37461033	37461253	2	0.53637	7.96339e-11	5.57115e-05	C6orf129	FALSE
15_90319432_90319516	chr15	90319432	90319516	2	0.172322	7.97603e-11	5.57999e-05	MESP2	FALSE
7_906726_906799	chr7	906726	906799	3	0.456647	8.10538e-11	5.67049e-05	UNC84A	FALSE
21_31766922_31767222	chr21	31766922	31767222	2	-0.308133	8.20458e-11	5.73989e-05	KRTAP13-1	FALSE
19_49371079_49371285	chr19	49371079	49371285	2	0.4342	8.21983e-11	5.75055e-05	PLEKHA4	FALSE
16_85256305_85256423	chr16	85256305	85256423	2	-0.31437	8.26877e-11	5.78479e-05		FALSE
6_147828981_147829408	chr6	147828981	147829408	2	0.205453	8.28133e-11	5.79358e-05	SAMD5	FALSE
6_31634657_31634821	chr6	31634657	31634821	2	-0.263602	8.29855e-11	5.80562e-05	BAT4|CSNK2B	FALSE
2_241922908_241923082	chr2	241922908	241923082	2	0.502721	8.50326e-11	5.94884e-05		FALSE
15_74424640_74424975	chr15	74424640	74424975	2	-0.342052	8.51814e-11	5.95925e-05	ISLR2	FALSE
4_2069683_2069750	chr4	2069683	2069750	2	-0.237536	8.62584e-11	6.0346e-05	NAT8L	FALSE
19_14591033_14591203	chr19	14591033	14591203	3	0.157786	8.71494e-11	6.09693e-05	GIPC1	FALSE
5_176160570_176160659	chr5	176160570	176160659	2	0.273937	8.74954e-11	6.12113e-05		FALSE
19_7927974_7928066	chr19	7927974	7928066	2	0.235677	8.87075e-11	6.20593e-05	EVI5L	FALSE
2_239695668_239696014	chr2	239695668	239696014	2	0.462172	8.88465e-11	6.21566e-05		FALSE
10_36054185_36054255	chr10	36054185	36054255	2	0.635617	8.94344e-11	6.25679e-05		FALSE
17_79283300_79283390	chr17	79283300	79283390	2	0.213927	8.97466e-11	6.27863e-05	C17orf55	FALSE
12_772861_772982	chr12	772861	772982	3	-0.291898	9.00237e-11	6.29801e-05	NINJ2	FALSE
11_17760602_17760956	chr11	17760602	17760956	2	0.196284	9.05529e-11	6.33503e-05	KCNC1	FALSE
11_93863858_93864142	chr11	93863858	93864142	2	-0.201862	9.09701e-11	6.36423e-05	PANX1	TRUE
1_14924535_14924611	chr1	14924535	14924611	2	0.244775	9.23158e-11	6.45837e-05	KIAA1026	FALSE
20_62168764_62168794	chr20	62168764	62168794	2	-0.20145	9.51779e-11	6.6586e-05	PTK6	FALSE
8_30413864_30413919	chr8	30413864	30413919	2	-0.185352	9.64225e-11	6.74567e-05	RBPMS	FALSE
1_11708292_11708564	chr1	11708292	11708564	2	0.57182	9.8296e-11	6.87674e-05		FALSE
10_49459949_49460154	chr10	49459949	49460154	2	0.320959	9.83283e-11	6.879e-05	FRMPD2	FALSE
17_73084263_73084494	chr17	73084263	73084494	4	0.191525	9.92308e-11	6.94213e-05	SLC16A5	FALSE
3_184209105_184209224	chr3	184209105	184209224	2	0.418003	9.98742e-11	6.98715e-05		FALSE
17_72619556_72620088	chr17	72619556	72620088	4	-0.264736	1.00224e-10	7.01162e-05	CD300E	FALSE
17_54893286_54893317	chr17	54893286	54893317	2	-0.401113	1.00338e-10	7.01959e-05	C17orf67	FALSE
11_114127924_114127960	chr11	114127924	114127960	2	-0.165056	1.0049e-10	7.03026e-05		FALSE
19_11517260_11517268	chr19	11517260	11517268	2	0.347506	1.01258e-10	7.08398e-05	RGL3	FALSE
15_66914175_66914425	chr15	66914175	66914425	2	0.290004	1.01347e-10	7.09021e-05		FALSE
22_24093433_24093455	chr22	24093433	24093455	3	0.17028	1.04249e-10	7.2932e-05	ZNF70	FALSE
19_1861099_1861356	chr19	1861099	1861356	2	-0.110783	1.04529e-10	7.3128e-05	KLF16	FALSE
4_186559629_186560083	chr4	186559629	186560083	4	-0.245677	1.04665e-10	7.32233e-05	SORBS2	FALSE
12_54446308_54446537	chr12	54446308	54446537	3	-0.289253	1.06288e-10	7.43586e-05	HOXC4	FALSE
14_75422604_75422632	chr14	75422604	75422632	3	0.23186	1.08335e-10	7.57903e-05	PGF	FALSE
5_480121_480253	chr5	480121	480253	2	-0.19285	1.08569e-10	7.59543e-05	SLC9A3	FALSE
1_226924739_226924846	chr1	226924739	226924846	2	0.420488	1.08616e-10	7.5987e-05	ITPKB	FALSE
19_3773172_3773230	chr19	3773172	3773230	2	-0.268531	1.13432e-10	7.93564e-05	RAX2	FALSE
16_85122186_85122369	chr16	85122186	85122369	2	-0.2242	1.14219e-10	7.99069e-05	KIAA0513	FALSE
7_120968913_120969079	chr7	120968913	120969079	5	0.23042	1.14229e-10	7.9914e-05	WNT16	FALSE
21_40031295_40031353	chr21	40031295	40031353	2	0.585859	1.1501e-10	8.04603e-05	ERG	FALSE
17_60885250_60885491	chr17	60885250	60885491	2	0.180285	1.15329e-10	8.06835e-05	MARCH10	FALSE
4_185139259_185139478	chr4	185139259	185139478	2	-0.415767	1.16318e-10	8.13756e-05	ENPP6	FALSE
20_31170822_31170984	chr20	31170822	31170984	2	0.13211	1.17235e-10	8.20171e-05		FALSE
6_33157179_33157222	chr6	33157179	33157222	2	0.25211	1.17445e-10	8.21638e-05	COL11A2	FALSE
13_46190028_46190037	chr13	46190028	46190037	2	0.280726	1.18267e-10	8.27392e-05	FAM194B	FALSE
17_73870723_73870818	chr17	73870723	73870818	2	-0.309918	1.18601e-10	8.29725e-05	TRIM47	TRUE
5_191486_191806	chr5	191486	191806	8	0.179787	1.19016e-10	8.32629e-05	LRRC14B	FALSE
5_178763293_178763771	chr5	178763293	178763771	3	0.214408	1.19762e-10	8.37849e-05	ADAMTS2	FALSE
10_18689440_18689471	chr10	18689440	18689471	2	0.597293	1.20525e-10	8.4319e-05	CACNB2	FALSE
2_175629219_175629267	chr2	175629219	175629267	3	0.308556	1.23478e-10	8.63846e-05	CHRNA1	FALSE
1_201708558_201708888	chr1	201708558	201708888	4	0.357633	1.23614e-10	8.648e-05	NAV1	FALSE
12_115106932_115107540	chr12	115106932	115107540	4	0.40005	1.23632e-10	8.6492e-05		FALSE
17_37331279_37331531	chr17	37331279	37331531	3	0.207358	1.2423e-10	8.69108e-05	CACNB1	FALSE
6_33048310_33048469	chr6	33048310	33048469	3	0.372259	1.2436e-10	8.70018e-05	HLA-DPB1	FALSE
2_25499764_25500046	chr2	25499764	25500046	2	0.354102	1.26286e-10	8.83489e-05	DNMT3A	FALSE
10_105420831_105421005	chr10	105420831	105421005	2	0.412719	1.27396e-10	8.91254e-05	SH3PXD2A	FALSE
2_114034534_114034595	chr2	114034534	114034595	2	0.262659	1.28022e-10	8.95635e-05	LOC440839|PAX8	FALSE
17_1553453_1553585	chr17	1553453	1553585	2	0.382623	1.28195e-10	8.96843e-05	RILP	FALSE
6_100053305_100054469	chr6	100053305	100054469	6	0.24639	1.29025e-10	9.0265e-05	PRDM13	FALSE
11_2188061_2188590	chr11	2188061	2188590	3	-0.236659	1.3015e-10	9.10525e-05	TH	FALSE
6_30122523_30123461	chr6	30122523	30123461	9	-0.185514	1.30321e-10	9.11717e-05	TRIM10	FALSE
14_101528354_101528369	chr14	101528354	101528369	2	0.285806	1.33895e-10	9.36724e-05	MIR377	FALSE
3_49459940_49460057	chr3	49459940	49460057	2	0.291525	1.33896e-10	9.36731e-05	AMT|NICN1	FALSE
12_56359158_56359210	chr12	56359158	56359210	2	0.196983	1.33971e-10	9.37252e-05	CDK2|SILV	FALSE
5_173317332_173317342	chr5	173317332	173317342	2	0.508496	1.34497e-10	9.40932e-05	CPEB4	FALSE
6_106546744_106546754	chr6	106546744	106546754	3	0.411456	1.35081e-10	9.45021e-05	PRDM1	FALSE
10_79389319_79389524	chr10	79389319	79389524	2	-0.347901	1.35884e-10	9.50638e-05	KCNMA1	TRUE
22_41636941_41637080	chr22	41636941	41637080	2	0.526608	1.36116e-10	9.52259e-05	CHADL	FALSE
6_30685136_30685243	chr6	30685136	30685243	5	0.175113	1.36251e-10	9.53204e-05	MDC1	FALSE
6_167284462_167284542	chr6	167284462	167284542	2	-0.365934	1.36407e-10	9.54294e-05		FALSE
10_126428818_126429267	chr10	126428818	126429267	2	0.341507	1.36704e-10	9.56373e-05	FAM53B	FALSE
12_113515332_113515439	chr12	113515332	113515439	2	0.307156	1.37521e-10	9.6209e-05	DTX1	FALSE
16_68270282_68270631	chr16	68270282	68270631	3	0.18024	1.37954e-10	9.65121e-05	ESRP2	FALSE
21_48026043_48026181	chr21	48026043	48026181	2	-0.232211	1.39458e-10	9.75644e-05	S100B	FALSE
4_46391532_46391803	chr4	46391532	46391803	5	0.154271	1.40555e-10	9.83313e-05	GABRA2	FALSE
10_134977981_134978012	chr10	134977981	134978012	2	-0.254347	1.40682e-10	9.84202e-05	KNDC1	FALSE
6_3023894_3024023	chr6	3023894	3024023	2	-0.373592	1.42996e-10	0.000100039		FALSE
7_100883077_100883125	chr7	100883077	100883125	2	-0.260185	1.46052e-10	0.000102177	FIS1	FALSE
15_65648312_65648490	chr15	65648312	65648490	2	0.234347	1.47021e-10	0.000102855	IGDCC3	FALSE
6_33169600_33169606	chr6	33169600	33169606	2	-0.423561	1.47034e-10	0.000102864	RXRB|SLC39A7	FALSE
14_65015998_65016258	chr14	65015998	65016258	2	-0.239189	1.47956e-10	0.000103509	C14orf50	FALSE
2_231735037_231735434	chr2	231735037	231735434	2	-0.300036	1.51158e-10	0.000105749	ITM2C	FALSE
20_3148785_3148787	chr20	3148785	3148787	2	0.279704	1.52611e-10	0.000106766	ProSAPiP1	FALSE
3_169378675_169378764	chr3	169378675	169378764	3	-0.532494	1.53183e-10	0.000107166	MECOM	FALSE
18_77286129_77286260	chr18	77286129	77286260	2	0.496292	1.53377e-10	0.000107302	NFATC1	FALSE
18_13501701_13502053	chr18	13501701	13502053	2	0.531894	1.5597e-10	0.000109116	C18orf1	FALSE
10_21653244_21653473	chr10	21653244	21653473	2	0.458185	1.56968e-10	0.000109814		FALSE
17_79495268_79495324	chr17	79495268	79495324	3	0.305474	1.57025e-10	0.000109854	FSCN2	FALSE
6_166580460_166580693	chr6	166580460	166580693	2	0.213988	1.57468e-10	0.000110164	T	FALSE
1_26560303_26560306	chr1	26560303	26560306	2	0.249124	1.58992e-10	0.00011123	CCDC21	FALSE
10_134221503_134221633	chr10	134221503	134221633	2	0.556366	1.60358e-10	0.000112186	PWWP2B	FALSE
3_9988144_9988590	chr3	9988144	9988590	2	0.299997	1.62765e-10	0.00011387	PRRT3	FALSE
1_170115042_170115351	chr1	170115042	170115351	3	0.309363	1.6285e-10	0.000113929	METTL11B	TRUE
1_2163437_2163472	chr1	2163437	2163472	2	0.2362	1.64018e-10	0.000114746	SKI	FALSE
7_19813297_19813299	chr7	19813297	19813299	2	0.260519	1.65678e-10	0.000115908	TMEM196	FALSE
9_138136051_138136386	chr9	138136051	138136386	2	-0.445166	1.65912e-10	0.000116072		FALSE
1_221065961_221066352	chr1	221065961	221066352	2	0.533292	1.66113e-10	0.000116211		FALSE
17_46657346_46657504	chr17	46657346	46657504	2	0.315117	1.67157e-10	0.000116942	MIR10A	FALSE
14_101192599_101192634	chr14	101192599	101192634	2	-0.162774	1.71563e-10	0.000120025	DLK1	FALSE
1_3055699_3056152	chr1	3055699	3056152	3	-0.18558	1.74303e-10	0.000121941	PRDM16	FALSE
8_11566096_11566863	chr8	11566096	11566863	3	0.204473	1.74821e-10	0.000122304	GATA4	FALSE
1_201979764_201979846	chr1	201979764	201979846	2	0.25606	1.75809e-10	0.000122995	ELF3	FALSE
6_44194767_44194802	chr6	44194767	44194802	2	0.532292	1.75814e-10	0.000122999	SLC29A1	FALSE
16_86411222_86411296	chr16	86411222	86411296	2	0.261383	1.75918e-10	0.000123071		FALSE
7_18535263_18535407	chr7	18535263	18535407	3	-0.450419	1.76154e-10	0.000123236	HDAC9	TRUE
10_125651526_125651697	chr10	125651526	125651697	5	0.202559	1.77049e-10	0.000123862	CPXM2	FALSE
6_168983447_168983500	chr6	168983447	168983500	2	-0.429087	1.78442e-10	0.000124837	SMOC2	FALSE
17_52977213_52977867	chr17	52977213	52977867	5	0.180185	1.81082e-10	0.000126684	TOM1L1	FALSE
13_23754937_23755059	chr13	23754937	23755059	2	-0.383869	1.81659e-10	0.000127087	SGCG	FALSE
12_105477526_105477934	chr12	105477526	105477934	4	0.143829	1.8236e-10	0.000127578	ALDH1L2	FALSE
6_100917397_100917427	chr6	100917397	100917427	3	0.537775	1.82649e-10	0.00012778		FALSE
1_2984275_2984445	chr1	2984275	2984445	2	-0.517312	1.82781e-10	0.000127873	FLJ42875|PRDM16	FALSE
19_46388932_46389414	chr19	46388932	46389414	2	0.225227	1.8507e-10	0.000129474	IRF2BP1	FALSE
17_62774590_62774939	chr17	62774590	62774939	2	0.598258	1.86188e-10	0.000130256	LOC146880	FALSE
9_129452879_129453085	chr9	129452879	129453085	2	0.146181	1.87234e-10	0.000130988	LMX1B	FALSE
4_8476435_8476536	chr4	8476435	8476536	2	0.277758	1.87856e-10	0.000131423	C4orf23	FALSE
17_78964771_78964779	chr17	78964771	78964779	2	-0.165276	1.87918e-10	0.000131466	CHMP6	FALSE
1_210111672_210112031	chr1	210111672	210112031	2	0.231018	1.88984e-10	0.000132212	SYT14	FALSE
10_103603563_103603869	chr10	103603563	103603869	5	0.21497	1.91739e-10	0.00013414	KCNIP2	FALSE
1_43205623_43205976	chr1	43205623	43205976	2	0.161876	1.91945e-10	0.000134284	CLDN19	FALSE
13_31438929_31439278	chr13	31438929	31439278	2	0.443878	1.91995e-10	0.000134319		FALSE
8_82598140_82598664	chr8	82598140	82598664	5	0.142563	1.93153e-10	0.000135129	IMPA1	FALSE
1_55504848_55504858	chr1	55504848	55504858	2	0.205392	1.94593e-10	0.000136136	PCSK9	FALSE
5_137911220_137911552	chr5	137911220	137911552	3	0.182229	1.95029e-10	0.000136441	HSPA9	FALSE
19_46806907_46806999	chr19	46806907	46806999	2	0.200757	1.96352e-10	0.000137367	HIF3A	FALSE
7_41732947_41733356	chr7	41732947	41733356	2	0.227379	2.05697e-10	0.000143904	INHBA|LOC285954	FALSE
10_88295386_88295472	chr10	88295386	88295472	2	0.373886	2.08832e-10	0.000146098		FALSE
8_27450748_27450844	chr8	27450748	27450844	3	-0.175894	2.09862e-10	0.000146818		FALSE
17_7832680_7832932	chr17	7832680	7832932	3	0.512245	2.14755e-10	0.000150242	KCNAB3	FALSE
1_228657381_228657627	chr1	228657381	228657627	3	0.286626	2.18255e-10	0.00015269		FALSE
6_41528345_41528395	chr6	41528345	41528395	2	0.440037	2.21547e-10	0.000154993	FOXP4	FALSE
11_125034439_125034971	chr11	125034439	125034971	4	0.146864	2.22636e-10	0.000155755	PKNOX2	FALSE
2_238864969_238865252	chr2	238864969	238865252	2	0.244686	2.23276e-10	0.000156203		FALSE
6_31855008_31855269	chr6	31855008	31855269	3	-0.14451	2.24293e-10	0.000156914	EHMT2	FALSE
12_2943902_2944163	chr12	2943902	2944163	2	0.416389	2.25286e-10	0.000157609	NRIP2	FALSE
20_54967497_54967534	chr20	54967497	54967534	3	0.231463	2.26259e-10	0.00015829	AURKA|CSTF1	FALSE
17_72931632_72931664	chr17	72931632	72931664	2	0.316051	2.27107e-10	0.000158883	OTOP3	FALSE
2_74734760_74734831	chr2	74734760	74734831	2	0.184198	2.27712e-10	0.000159306	PCGF1	FALSE
3_184038317_184038421	chr3	184038317	184038421	2	-0.20998	2.29877e-10	0.000160821	EIF4G1	FALSE
20_9819467_9819789	chr20	9819467	9819789	5	0.090092	2.30548e-10	0.00016129	PAK7	FALSE
16_1213894_1213919	chr16	1213894	1213919	2	-0.345725	2.33372e-10	0.000163266	CACNA1H	TRUE
16_4714443_4714647	chr16	4714443	4714647	2	-0.205041	2.35483e-10	0.000164743	MGRN1	FALSE
1_29064146_29064149	chr1	29064146	29064149	2	0.186257	2.37458e-10	0.000166125	YTHDF2	FALSE
19_14049442_14049823	chr19	14049442	14049823	3	0.290229	2.37743e-10	0.000166324	PODNL1	FALSE
19_15343786_15344046	chr19	15343786	15344046	2	0.118663	2.37796e-10	0.000166361	EPHX3	FALSE
15_75470777_75471200	chr15	75470777	75471200	4	0.224916	2.43767e-10	0.000170538		FALSE
2_223916592_223916820	chr2	223916592	223916820	4	0.308032	2.44467e-10	0.000171028	KCNE4	FALSE
17_74553622_74553636	chr17	74553622	74553636	2	0.22781	2.45832e-10	0.000171983	SNORD1C	FALSE
1_95699037_95699097	chr1	95699037	95699097	2	0.274419	2.52455e-10	0.000176617	RWDD3	FALSE
7_150102791_150103112	chr7	150102791	150103112	2	0.274625	2.54367e-10	0.000177954	LOC728743	FALSE
10_72219751_72219819	chr10	72219751	72219819	2	-0.184182	2.55127e-10	0.000178486		FALSE
7_97807699_97807741	chr7	97807699	97807741	2	-0.375387	2.57775e-10	0.000180338	LMTK2	FALSE
10_94819802_94820086	chr10	94819802	94820086	2	0.339768	2.5803e-10	0.000180517	CYP26C1	FALSE
16_967680_968024	chr16	967680	968024	4	0.274044	2.61868e-10	0.000183202	LMF1	FALSE
2_20425680_20426146	chr2	20425680	20426146	2	-0.190804	2.62714e-10	0.000183794	SDC1	FALSE
1_59280370_59280619	chr1	59280370	59280619	2	0.340246	2.65866e-10	0.000185998		FALSE
12_1609369_1609490	chr12	1609369	1609490	4	-0.288845	2.71215e-10	0.000189741	LOC100292680	FALSE
17_77721007_77721259	chr17	77721007	77721259	2	0.210797	2.71804e-10	0.000190153		FALSE
17_36105335_36105337	chr17	36105335	36105337	2	0.359267	2.71967e-10	0.000190266	HNF1B	FALSE
6_32120895_32120899	chr6	32120895	32120899	2	0.450472	2.73339e-10	0.000191227	PPT2|PRRT1	FALSE
6_7261517_7261525	chr6	7261517	7261525	2	0.180783	2.77636e-10	0.000194233		FALSE
7_2282252_2282600	chr7	2282252	2282600	2	0.220878	2.79654e-10	0.000195645	FTSJ2|NUDT1	FALSE
2_74663482_74663698	chr2	74663482	74663698	3	0.431205	2.8032e-10	0.00019611	RTKN	FALSE
6_163149320_163149453	chr6	163149320	163149453	2	0.35475	2.81142e-10	0.000196686	PACRG|PARK2	FALSE
17_78313648_78313945	chr17	78313648	78313945	3	-0.226823	2.82197e-10	0.000197423	RNF213	FALSE
10_48439443_48439452	chr10	48439443	48439452	2	0.414795	2.83694e-10	0.000198471	GDF10	FALSE
7_27192549_27192656	chr7	27192549	27192656	2	0.326897	2.83857e-10	0.000198585		FALSE
10_131811642_131811902	chr10	131811642	131811902	3	0.455055	2.84649e-10	0.000199139		FALSE
4_4859996_4860026	chr4	4859996	4860026	2	0.304191	2.85111e-10	0.000199462	MSX1	TRUE
11_1857919_1858194	chr11	1857919	1858194	3	-0.232255	2.89882e-10	0.0002028	SYT8	FALSE
19_4323081_4323200	chr19	4323081	4323200	2	-0.208348	2.90718e-10	0.000203385	FSD1	FALSE
1_11713540_11713643	chr1	11713540	11713643	2	0.561415	2.90753e-10	0.000203409	FBXO2|FBXO44	FALSE
17_46627484_46627848	chr17	46627484	46627848	2	0.566704	2.90847e-10	0.000203475	HOXB3	FALSE
3_11034890_11034978	chr3	11034890	11034978	2	0.228389	2.91432e-10	0.000203884	SLC6A1	FALSE
2_7172097_7172297	chr2	7172097	7172297	2	0.293119	2.91786e-10	0.000204132	RNF144A	TRUE
11_3022005_3022200	chr11	3022005	3022200	2	0.545943	2.96125e-10	0.000207167		FALSE
8_142185389_142185447	chr8	142185389	142185447	2	-0.219594	2.96844e-10	0.00020767	DENND3	FALSE
7_138602549_138602695	chr7	138602549	138602695	2	-0.356508	2.97835e-10	0.000208364	KIAA1549	FALSE
6_33175688_33175804	chr6	33175688	33175804	2	0.136172	2.98576e-10	0.000208882	MIR219-1|RING1	FALSE
11_2904663_2904951	chr11	2904663	2904951	3	0.238068	2.98844e-10	0.00020907	CDKN1C	FALSE
16_2563274_2563461	chr16	2563274	2563461	3	0.268048	3.0237e-10	0.000211537	ATP6V0C	FALSE
2_3473852_3474169	chr2	3473852	3474169	2	-0.271213	3.05216e-10	0.000213528	TTC15	FALSE
11_43333440_43333512	chr11	43333440	43333512	6	0.19305	3.10872e-10	0.000217485	API5	FALSE
6_31685440_31685491	chr6	31685440	31685491	2	0.217587	3.11606e-10	0.000217998	LY6G6D	FALSE
1_24882199_24882207	chr1	24882199	24882207	2	0.33472	3.11926e-10	0.000218222	C1orf130	FALSE
1_43751363_43751376	chr1	43751363	43751376	3	0.247845	3.1847e-10	0.0002228	C1orf210	FALSE
10_134893401_134893540	chr10	134893401	134893540	2	-0.327354	3.19718e-10	0.000223673		FALSE
5_5572550_5572628	chr5	5572550	5572628	2	0.5034	3.22616e-10	0.0002257		FALSE
19_50885473_50885957	chr19	50885473	50885957	2	-0.261576	3.22917e-10	0.000225911	NR1H2	TRUE
10_131323903_131323986	chr10	131323903	131323986	2	0.411943	3.23543e-10	0.000226349	MGMT	FALSE
1_12189773_12189847	chr1	12189773	12189847	2	-0.443363	3.27412e-10	0.000229056	TNFRSF8	FALSE
6_30853014_30853073	chr6	30853014	30853073	2	0.541359	3.27455e-10	0.000229086	DDR1	FALSE
16_9184099_9184155	chr16	9184099	9184155	2	0.330897	3.2957e-10	0.000230566	C16orf72	FALSE
16_30103624_30103978	chr16	30103624	30103978	2	-0.199321	3.29799e-10	0.000230726	TBX6	FALSE
2_236774071_236774164	chr2	236774071	236774164	2	0.280296	3.41227e-10	0.000238721	AGAP1	FALSE
16_67840704_67840720	chr16	67840704	67840720	3	0.13074	3.46754e-10	0.000242587	RANBP10|TSNAXIP1	FALSE
11_2243955_2243973	chr11	2243955	2243973	2	0.412492	3.52295e-10	0.000246464		FALSE
6_33219335_33219410	chr6	33219335	33219410	3	0.387956	3.54357e-10	0.000247906	VPS52	FALSE
6_32057341_32057761	chr6	32057341	32057761	2	0.229819	3.54491e-10	0.000248	TNXB	FALSE
2_71116411_71116765	chr2	71116411	71116765	3	0.313202	3.54631e-10	0.000248098		FALSE
6_43044876_43045686	chr6	43044876	43045686	4	0.17678	3.57512e-10	0.000250114	PTK7	FALSE
15_51386254_51386452	chr15	51386254	51386452	2	0.238751	3.58566e-10	0.000250851	TNFAIP8L3	FALSE
1_221064700_221064953	chr1	221064700	221064953	2	0.82143	3.61248e-10	0.000252727		FALSE
12_7076865_7077090	chr12	7076865	7077090	2	-0.143097	3.63898e-10	0.000254582	PHB2|SCARNA12	FALSE
8_99054741_99054915	chr8	99054741	99054915	2	-0.170817	3.64141e-10	0.000254751	RPL30|SNORA72	FALSE
6_30852587_30852963	chr6	30852587	30852963	7	0.187052	3.65939e-10	0.000256009	DDR1	FALSE
1_151298699_151299438	chr1	151298699	151299438	4	0.179336	3.68291e-10	0.000257655	PI4KB	FALSE
6_30644693_30644832	chr6	30644693	30644832	3	-0.158738	3.73121e-10	0.000261034	KIAA1949	FALSE
2_86263224_86263270	chr2	86263224	86263270	2	0.372171	3.74522e-10	0.000262014	POLR1A	FALSE
3_136581031_136581035	chr3	136581031	136581035	3	0.107449	3.90044e-10	0.000272873	NCK1	FALSE
19_55889013_55889216	chr19	55889013	55889216	2	0.266088	3.91166e-10	0.000273658	TMEM190	FALSE
1_1560531_1560804	chr1	1560531	1560804	2	0.262359	3.94021e-10	0.000275655	MIB2	FALSE
6_41168941_41168960	chr6	41168941	41168960	2	-0.241103	3.9519e-10	0.000276473	TREML2	FALSE
1_32739752_32740034	chr1	32739752	32740034	2	0.216316	3.95909e-10	0.000276976	LCK	FALSE
4_2048730_2049235	chr4	2048730	2049235	3	-0.205516	3.98116e-10	0.00027852		FALSE
17_17603837_17604146	chr17	17603837	17604146	2	0.470288	3.99773e-10	0.000279679	RAI1	FALSE
1_152973849_152974771	chr1	152973849	152974771	4	-0.13826	4.00004e-10	0.000279841	SPRR3	FALSE
11_8832817_8832907	chr11	8832817	8832907	2	0.537022	4.03866e-10	0.000282543	ST5	FALSE
16_69966641_69966902	chr16	69966641	69966902	3	0.352778	4.04408e-10	0.000282922	MIR140|WWP2	FALSE
2_220436894_220436921	chr2	220436894	220436921	2	0.210307	4.08497e-10	0.000285783	INHA|OBSL1	FALSE
13_100631545_100631588	chr13	100631545	100631588	2	0.304942	4.15577e-10	0.000290736		FALSE
1_2104886_2105154	chr1	2104886	2105154	2	-0.223829	4.21621e-10	0.000294964	PRKCZ	FALSE
12_122356598_122356852	chr12	122356598	122356852	3	0.463759	4.23157e-10	0.000296039	WDR66	FALSE
21_43373079_43373136	chr21	43373079	43373136	2	-0.305494	4.26421e-10	0.000298322	C2CD2	FALSE
2_97541870_97542197	chr2	97541870	97542197	2	-0.261332	4.28386e-10	0.000299697	FAM178B	FALSE
17_78417883_78417962	chr17	78417883	78417962	2	0.337038	4.31709e-10	0.000302021		FALSE
5_134526124_134526173	chr5	134526124	134526173	2	0.472615	4.35646e-10	0.000304776		FALSE
6_116937456_116937499	chr6	116937456	116937499	4	0.12212	4.41158e-10	0.000308632	RSPH4A	FALSE
8_27279932_27279957	chr8	27279932	27279957	2	0.212265	4.46155e-10	0.000312128	PTK2B	FALSE
1_31884902_31885025	chr1	31884902	31885025	3	-0.210026	4.48527e-10	0.000313788	SERINC2	FALSE
17_40838861_40839766	chr17	40838861	40839766	6	0.154165	4.49006e-10	0.000314122	CNTNAP1	FALSE
1_117753741_117753965	chr1	117753741	117753965	2	0.242059	4.56523e-10	0.000319381	VTCN1	FALSE
6_168068536_168068810	chr6	168068536	168068810	2	-0.346732	4.60052e-10	0.00032185		FALSE
12_132546659_132546772	chr12	132546659	132546772	2	0.201187	4.6414e-10	0.00032471	EP400	FALSE
13_114829170_114829496	chr13	114829170	114829496	2	-0.350277	4.68031e-10	0.000327432	RASA3	TRUE
14_64854533_64854563	chr14	64854533	64854563	2	0.183551	4.73127e-10	0.000330997	MTHFD1	FALSE
21_36399226_36399258	chr21	36399226	36399258	2	0.550467	4.75505e-10	0.000332661	RUNX1	FALSE
11_133853531_133854156	chr11	133853531	133854156	3	-0.264241	4.81452e-10	0.000336821		FALSE
19_17688104_17688160	chr19	17688104	17688160	2	0.248074	4.81897e-10	0.000337133	GLT25D1	FALSE
17_39093770_39093939	chr17	39093770	39093939	2	0.339627	4.82943e-10	0.000337865	KRT23	FALSE
7_2802374_2802554	chr7	2802374	2802554	2	-0.714824	4.84971e-10	0.000339283	GNA12	FALSE
16_88836718_88837185	chr16	88836718	88837185	2	0.549229	4.85535e-10	0.000339678	FAM38A	FALSE
2_109746751_109746754	chr2	109746751	109746754	2	0.288477	4.87481e-10	0.000341039	LOC100287216|SH3RF3	FALSE
1_95285450_95285790	chr1	95285450	95285790	5	0.135352	4.93265e-10	0.000345086	SLC44A3	FALSE
6_2510173_2510180	chr6	2510173	2510180	2	-0.635154	4.9381e-10	0.000345467		FALSE
11_63953399_63953512	chr11	63953399	63953512	2	0.143655	4.96958e-10	0.000347669	STIP1	FALSE
1_26503778_26503858	chr1	26503778	26503858	3	0.173841	5.05928e-10	0.000353944	CNKSR1	FALSE
16_68770944_68770981	chr16	68770944	68770981	2	0.243331	5.07227e-10	0.000354854	CDH1	FALSE
14_101923256_101923621	chr14	101923256	101923621	4	0.285872	5.09658e-10	0.000356554		FALSE
2_216708370_216708378	chr2	216708370	216708378	2	0.522	5.10538e-10	0.00035717		FALSE
19_46404538_46404710	chr19	46404538	46404710	2	0.389985	5.14956e-10	0.000360261	MYPOP	FALSE
6_30523215_30523512	chr6	30523215	30523512	9	0.125288	5.16296e-10	0.000361198	GNL1|PRR3	FALSE
19_35629791_35630106	chr19	35629791	35630106	2	0.47568	5.1679e-10	0.000361544	FXYD1	FALSE
19_728095_728385	chr19	728095	728385	3	0.227227	5.23534e-10	0.000366262	PALM	FALSE
3_138313326_138313386	chr3	138313326	138313386	3	0.187845	5.24724e-10	0.000367094	CEP70	FALSE
11_2156694_2156699	chr11	2156694	2156699	2	0.233163	5.27523e-10	0.000369052	IGF2|INS-IGF2|MIR483	FALSE
4_113300446_113300768	chr4	113300446	113300768	3	0.221582	5.29086e-10	0.000370146	ALPK1	FALSE
1_41849189_41849203	chr1	41849189	41849203	2	0.314528	5.36555e-10	0.000375372		FALSE
19_42772831_42773364	chr19	42772831	42773364	3	0.163493	5.43762e-10	0.000380413		FALSE
3_55523594_55523815	chr3	55523594	55523815	2	0.368285	5.43947e-10	0.000380543		FALSE
2_20063304_20063461	chr2	20063304	20063461	3	0.12219	5.50651e-10	0.000385233		FALSE
1_35259746_35259750	chr1	35259746	35259750	2	-0.218336	5.50709e-10	0.000385273	GJA4	FALSE
12_52938023_52938420	chr12	52938023	52938420	2	0.53541	5.50872e-10	0.000385387	KRT71	FALSE
2_85389840_85389845	chr2	85389840	85389845	2	-0.267887	5.52271e-10	0.000386366	TCF7L1	FALSE
6_157505558_157505631	chr6	157505558	157505631	2	0.337385	5.55475e-10	0.000388607	ARID1B	FALSE
1_27961680_27961796	chr1	27961680	27961796	3	0.416456	5.55736e-10	0.00038879	FGR	FALSE
9_140681131_140681206	chr9	140681131	140681206	2	-0.301884	5.56064e-10	0.00038902	EHMT1	TRUE
11_8290476_8290939	chr11	8290476	8290939	4	0.246045	5.6322e-10	0.000394026		FALSE
1_153950843_153951257	chr1	153950843	153951257	3	-0.17956	5.63675e-10	0.000394344	JTB	FALSE
7_96650407_96650668	chr7	96650407	96650668	3	-0.283116	5.6621e-10	0.000396117	DLX5	FALSE
14_88625382_88625398	chr14	88625382	88625398	2	-0.168004	5.71716e-10	0.00039997		TRUE
16_15127121_15127172	chr16	15127121	15127172	2	-0.267375	5.72258e-10	0.000400349	PDXDC1	FALSE
11_62272972_62273116	chr11	62272972	62273116	2	0.297719	5.74634e-10	0.000402011	AHNAK	FALSE
20_3218476_3218522	chr20	3218476	3218522	3	0.174934	5.77419e-10	0.00040396	SLC4A11	FALSE
14_104787388_104787656	chr14	104787388	104787656	2	0.311976	5.78879e-10	0.000404981		FALSE
7_27215606_27215610	chr7	27215606	27215610	2	0.326881	5.81029e-10	0.000406485	HOXA10	FALSE
1_234667230_234667549	chr1	234667230	234667549	5	0.174864	5.81978e-10	0.000407149		FALSE
3_63087235_63087266	chr3	63087235	63087266	3	-0.25212	5.84894e-10	0.000409189	LOC285401	FALSE
11_45906499_45906625	chr11	45906499	45906625	2	-0.113424	5.85719e-10	0.000409766	MAPK8IP1	FALSE
12_13043728_13043755	chr12	13043728	13043755	3	0.252842	5.88621e-10	0.000411797	GPRC5A	FALSE
1_201777257_201777275	chr1	201777257	201777275	2	-0.272869	5.91755e-10	0.000413989	MIR1231|NAV1	FALSE
17_71897854_71898264	chr17	71897854	71898264	3	0.233599	6.06633e-10	0.000424398		FALSE
5_45695467_45695922	chr5	45695467	45695922	4	0.232998	6.20765e-10	0.000434284	HCN1	FALSE
11_6632072_6632799	chr11	6632072	6632799	3	-0.158815	6.23161e-10	0.00043596	ILK|TAF10	FALSE
17_80297128_80297148	chr17	80297128	80297148	2	0.265483	6.31292e-10	0.000441649		FALSE
7_99613796_99614209	chr7	99613796	99614209	2	0.254903	6.31863e-10	0.000442048	ZKSCAN1	FALSE
1_2106222_2106365	chr1	2106222	2106365	2	0.364686	6.3213e-10	0.000442235	PRKCZ	FALSE
8_57359399_57360727	chr8	57359399	57360727	10	0.14253	6.36733e-10	0.000445455	PENK	FALSE
14_94423399_94423704	chr14	94423399	94423704	2	-0.224068	6.38412e-10	0.00044663	ASB2	FALSE
14_24808987_24809759	chr14	24808987	24809759	8	0.185617	6.43405e-10	0.000450123	RIPK3	FALSE
10_130726406_130726624	chr10	130726406	130726624	2	-0.314083	6.43678e-10	0.000450314		FALSE
17_6797034_6797119	chr17	6797034	6797119	2	0.555075	6.48109e-10	0.000453414	ALOX12P2	FALSE
11_27016671_27017005	chr11	27016671	27017005	2	0.48619	6.48952e-10	0.000454003	FIBIN	FALSE
13_105791890_105792284	chr13	105791890	105792284	2	-0.26114	6.49362e-10	0.00045429		FALSE
6_32055385_32055517	chr6	32055385	32055517	6	0.325858	6.57227e-10	0.000459793	TNXB	FALSE
11_64951536_64951798	chr11	64951536	64951798	2	0.188258	6.7919e-10	0.000475158	CAPN1	FALSE
14_25045625_25046121	chr14	25045625	25046121	3	-0.180524	6.82397e-10	0.000477401	CTSG	FALSE
10_80981119_80981129	chr10	80981119	80981129	2	0.271715	6.8268e-10	0.000477599	ZMIZ1	FALSE
7_2499975_2500070	chr7	2499975	2500070	2	-0.247088	6.829e-10	0.000477754		FALSE
10_820321_820509	chr10	820321	820509	2	-0.243287	6.91039e-10	0.000483447		FALSE
1_21948680_21948793	chr1	21948680	21948793	2	0.270702	6.98956e-10	0.000488986	RAP1GAP	FALSE
19_36233297_36233380	chr19	36233297	36233380	3	-0.185927	7.05196e-10	0.000493351	TMEM149	FALSE
17_77895684_77895991	chr17	77895684	77895991	2	-0.265549	7.06372e-10	0.000494174		FALSE
19_15375352_15375374	chr19	15375352	15375374	2	0.210411	7.07075e-10	0.000494666	BRD4	FALSE
10_128993115_128993187	chr10	128993115	128993187	2	0.255475	7.15175e-10	0.000500333	DOCK1|FAM196A	FALSE
1_161008462_161008644	chr1	161008462	161008644	3	0.474549	7.16214e-10	0.00050106	TSTD1	FALSE
16_85519176_85519308	chr16	85519176	85519308	4	0.153329	7.30371e-10	0.000510964		FALSE
13_112707805_112708288	chr13	112707805	112708288	2	0.251133	7.32645e-10	0.000512555		FALSE
14_103416268_103416389	chr14	103416268	103416389	2	0.649514	7.34795e-10	0.000514059	CDC42BPB	FALSE
15_57883392_57883511	chr15	57883392	57883511	2	-0.314813	7.36094e-10	0.000514968	GCOM1	FALSE
11_2321889_2321937	chr11	2321889	2321937	2	-0.34628	7.37017e-10	0.000515614	C11orf21|TSPAN32	FALSE
1_209956565_209956950	chr1	209956565	209956950	2	-0.208714	7.40355e-10	0.000517949	C1orf74	FALSE
19_18873222_18873268	chr19	18873222	18873268	2	0.602078	7.4362e-10	0.000520233	CRTC1	TRUE
17_75315837_75316383	chr17	75315837	75316383	4	0.205221	7.47671e-10	0.000523067	SEPT9	FALSE
11_62688751_62689122	chr11	62688751	62689122	3	0.23971	7.55331e-10	0.000528426	CHRM1	FALSE
11_125366506_125366590	chr11	125366506	125366590	3	0.416109	7.60969e-10	0.00053237	FEZ1	FALSE
20_2360385_2360396	chr20	2360385	2360396	2	0.444421	7.72146e-10	0.000540189	TGM6	FALSE
2_54086854_54087343	chr2	54086854	54087343	10	0.487574	7.73478e-10	0.000541121	GPR75|LOC100302652	FALSE
7_1582834_1583129	chr7	1582834	1583129	2	-0.236784	7.78093e-10	0.00054435	TMEM184A	FALSE
2_29204142_29204200	chr2	29204142	29204200	2	0.330339	7.80075e-10	0.000545736	FAM179A	FALSE
4_6883799_6883843	chr4	6883799	6883843	2	-0.254564	7.8027e-10	0.000545873	KIAA0232	TRUE
4_42401149_42401610	chr4	42401149	42401610	4	0.415553	7.8146e-10	0.000546705	SHISA3	FALSE
1_47910239_47910843	chr1	47910239	47910843	3	-0.401476	7.85879e-10	0.000549797		FALSE
22_38530712_38531137	chr22	38530712	38531137	2	-0.211098	7.88211e-10	0.000551428	PLA2G6	FALSE
19_51588750_51588819	chr19	51588750	51588819	2	-0.343269	7.92845e-10	0.000554671	KLK14	FALSE
1_1487068_1487266	chr1	1487068	1487266	2	-0.414365	7.96623e-10	0.000557313	SSU72	FALSE
1_16501540_16501734	chr1	16501540	16501734	2	-0.130795	8.01528e-10	0.000560745		FALSE
5_134735597_134735675	chr5	134735597	134735675	5	0.2011	8.05601e-10	0.000563595	H2AFY	FALSE
3_195162052_195162127	chr3	195162052	195162127	2	-0.264119	8.16629e-10	0.000571309	ACAP2	FALSE
8_99180585_99180671	chr8	99180585	99180671	2	0.192833	8.18182e-10	0.000572396		FALSE
1_55463592_55464045	chr1	55463592	55464045	2	-0.212957	8.21094e-10	0.000574433	BSND	FALSE
7_811206_811786	chr7	811206	811786	3	0.297246	8.21488e-10	0.000574709	HEATR2	FALSE
9_6757912_6758140	chr9	6757912	6758140	2	0.233856	8.22187e-10	0.000575198	KDM4C	FALSE
5_72596939_72597715	chr5	72596939	72597715	5	-0.330776	8.25704e-10	0.000577659		FALSE
6_32974122_32975186	chr6	32974122	32975186	11	-0.122114	8.31893e-10	0.000581988	HLA-DOA	FALSE
11_67209552_67210130	chr11	67209552	67210130	3	-0.225119	8.53397e-10	0.000597032	CORO1B	FALSE
1_153362927_153364020	chr1	153362927	153364020	6	-0.143511	8.65012e-10	0.000605158	S100A8	FALSE
10_74034644_74034663	chr10	74034644	74034663	2	0.281718	8.65555e-10	0.000605538	DDIT4	FALSE
7_77166702_77166857	chr7	77166702	77166857	2	0.170002	8.66376e-10	0.000606112	PTPN12	FALSE
19_2783122_2783409	chr19	2783122	2783409	4	0.104632	8.68326e-10	0.000607476	SGTA	FALSE
2_71126691_71126740	chr2	71126691	71126740	3	0.218616	8.70709e-10	0.000609144	VAX2	FALSE
6_168225685_168225923	chr6	168225685	168225923	2	-0.40276	8.73783e-10	0.000611294	C6orf124	FALSE
6_33173333_33173425	chr6	33173333	33173425	2	-0.189422	8.77781e-10	0.000614091	HSD17B8	FALSE
4_184908794_184908884	chr4	184908794	184908884	2	0.463394	8.9262e-10	0.000624473	STOX2	FALSE
7_157513707_157514284	chr7	157513707	157514284	3	-0.19805	8.95387e-10	0.000626408	PTPRN2	FALSE
5_1201713_1202449	chr5	1201713	1202449	3	-0.173001	8.9549e-10	0.00062648	SLC6A19	TRUE
6_32063553_32063619	chr6	32063553	32063619	4	0.230334	9.04191e-10	0.000632568	TNXB	FALSE
21_43491362_43491424	chr21	43491362	43491424	2	0.195117	9.06276e-10	0.000634026	UMODL1	FALSE
19_8273505_8273643	chr19	8273505	8273643	2	0.24546	9.19203e-10	0.00064307	LASS4	FALSE
1_43825745_43825904	chr1	43825745	43825904	2	-0.204509	9.24808e-10	0.000646991	CDC20	FALSE
5_160335_160518	chr5	160335	160518	2	-0.271647	9.42558e-10	0.000659409	PLEKHG4B	FALSE
17_40715228_40715236	chr17	40715228	40715236	2	-0.452198	9.51615e-10	0.000665745	COASY	FALSE
6_159360073_159360761	chr6	159360073	159360761	4	0.236713	9.52778e-10	0.000666559		FALSE
6_30883074_30883192	chr6	30883074	30883192	2	-0.241587	9.55171e-10	0.000668233	VARS2	FALSE
2_174890794_174890849	chr2	174890794	174890849	2	-0.341184	9.56193e-10	0.000668948		FALSE
6_33400505_33400528	chr6	33400505	33400528	2	0.186033	9.57421e-10	0.000669807	SYNGAP1	FALSE
17_72951218_72951370	chr17	72951218	72951370	3	0.145114	9.59872e-10	0.000671521	C17orf28	FALSE
12_101188278_101188325	chr12	101188278	101188325	2	0.365496	9.70534e-10	0.00067898	ANO4	FALSE
16_66994947_66995192	chr16	66994947	66995192	3	0.181545	9.78934e-10	0.000684857	CES3	FALSE
7_630507_630823	chr7	630507	630823	3	0.605793	9.79957e-10	0.000685573	PRKAR1B	FALSE
5_139525946_139526080	chr5	139525946	139526080	2	0.333455	9.89125e-10	0.000691987		FALSE
7_95114680_95115232	chr7	95114680	95115232	5	-0.223424	9.91816e-10	0.000693869	ASB4	FALSE
7_65420297_65420302	chr7	65420297	65420302	2	-0.353614	9.94748e-10	0.000695921		FALSE
14_56045827_56045894	chr14	56045827	56045894	2	-0.468267	9.97379e-10	0.000697761	C14orf33|KTN1	FALSE
2_121371842_121372064	chr2	121371842	121372064	3	0.435962	1.00764e-09	0.00070494		FALSE
3_138662940_138663230	chr3	138662940	138663230	2	0.230454	1.009e-09	0.000705895		FALSE
1_2360018_2360074	chr1	2360018	2360074	2	-0.234976	1.02074e-09	0.000714105		FALSE
19_4566484_4566575	chr19	4566484	4566575	2	-0.318827	1.02765e-09	0.000718937		FALSE
2_220349117_220349208	chr2	220349117	220349208	2	0.441392	1.03198e-09	0.000721969	SPEG	FALSE
10_76859383_76859441	chr10	76859383	76859441	2	-0.23557	1.03462e-09	0.000723816	DUSP13	FALSE
6_158507953_158508188	chr6	158507953	158508188	2	0.58083	1.04949e-09	0.000734221	SYNJ2	FALSE
18_21033260_21033656	chr18	21033260	21033656	3	0.150077	1.05172e-09	0.000735781	RIOK3	FALSE
1_61519473_61519888	chr1	61519473	61519888	3	0.441364	1.05364e-09	0.000737124		TRUE
20_61447490_61447530	chr20	61447490	61447530	2	0.199554	1.05927e-09	0.00074106	COL9A3	FALSE
13_46742691_46742767	chr13	46742691	46742767	2	0.229932	1.06009e-09	0.000741632	LCP1	FALSE
19_17608110_17608394	chr19	17608110	17608394	3	0.157619	1.07158e-09	0.000749674	SLC27A1	FALSE
3_125775613_125775693	chr3	125775613	125775693	2	-0.189357	1.07563e-09	0.000752504	SLC41A3	FALSE
13_113650822_113650922	chr13	113650822	113650922	2	0.181116	1.08049e-09	0.000755902	MCF2L	FALSE
3_120626881_120626899	chr3	120626881	120626899	2	0.265668	1.08273e-09	0.000757474	STXBP5L	FALSE
17_43324416_43324793	chr17	43324416	43324793	3	0.218516	1.08921e-09	0.000762007	FMNL1|LOC100133991	FALSE
16_4381533_4381661	chr16	4381533	4381661	2	0.282749	1.09287e-09	0.000764567	GLIS2	FALSE
1_2161886_2162001	chr1	2161886	2162001	2	0.307779	1.09609e-09	0.000766818	SKI	FALSE
6_152126785_152126938	chr6	152126785	152126938	3	0.253751	1.10946e-09	0.000776175	ESR1	FALSE
19_1069102_1069320	chr19	1069102	1069320	2	-0.176844	1.12062e-09	0.000783983	HMHA1	FALSE
11_65306934_65307006	chr11	65306934	65307006	2	0.276332	1.1226e-09	0.000785368	LTBP3	FALSE
11_537638_537717	chr11	537638	537717	2	0.388288	1.12598e-09	0.000787727	LRRC56	FALSE
1_156030844_156031182	chr1	156030844	156031182	2	0.234849	1.13912e-09	0.00079692	RAB25	FALSE
12_133706789_133707523	chr12	133706789	133707523	8	0.129499	1.13991e-09	0.000797476	ZNF10	FALSE
11_915170_915227	chr11	915170	915227	2	-0.19891	1.15114e-09	0.000805333	CHID1	FALSE
22_40391434_40391617	chr22	40391434	40391617	3	0.157618	1.15503e-09	0.00080805	FAM83F	FALSE
2_1507694_1507739	chr2	1507694	1507739	2	0.274965	1.1564e-09	0.000809013	TPO	FALSE
19_58861502_58862087	chr19	58861502	58862087	4	0.254239	1.17613e-09	0.000822812	A1BG	FALSE
1_155147397_155147431	chr1	155147397	155147431	2	0.187893	1.19784e-09	0.000838	TRIM46	FALSE
1_47901555_47902833	chr1	47901555	47902833	8	0.170078	1.19811e-09	0.000838192	FOXD2|MGC12982	FALSE
15_27111440_27111541	chr15	27111440	27111541	4	0.216589	1.19935e-09	0.000839056	GABRA5	FALSE
12_656726_657046	chr12	656726	657046	3	-0.13943	1.20351e-09	0.000841967	B4GALNT3	FALSE
21_34405681_34405733	chr21	34405681	34405733	2	0.241723	1.22695e-09	0.000858367		FALSE
14_37053169_37053689	chr14	37053169	37053689	3	0.338955	1.23115e-09	0.00086131	NKX2-8	FALSE
17_71258045_71258215	chr17	71258045	71258215	3	-0.193013	1.23386e-09	0.000863203	CPSF4L	FALSE
19_10655622_10655686	chr19	10655622	10655686	2	-0.222598	1.25001e-09	0.000874504	ATG4D	FALSE
2_2964849_2964910	chr2	2964849	2964910	2	0.494386	1.2511e-09	0.000875266		FALSE
22_37976063_37976192	chr22	37976063	37976192	3	-0.344847	1.25236e-09	0.000876142	LGALS2	FALSE
11_2170412_2170880	chr11	2170412	2170880	5	0.237354	1.26055e-09	0.000881878	IGF2|INS-IGF2	FALSE
7_194719_194861	chr7	194719	194861	2	0.476056	1.26353e-09	0.000883961	FAM20C	FALSE
1_874896_875345	chr1	874896	875345	2	-0.158859	1.2705e-09	0.000888836	SAMD11	FALSE
14_21525131_21525319	chr14	21525131	21525319	2	-0.277483	1.27741e-09	0.000893669	RNASE8	FALSE
13_45768695_45768901	chr13	45768695	45768901	2	0.451691	1.28171e-09	0.000896679	GTF2F2|KCTD4	FALSE
4_74853779_74854214	chr4	74853779	74854214	3	-0.184457	1.28697e-09	0.000900357	PPBP	FALSE
10_119494317_119494671	chr10	119494317	119494671	3	0.420727	1.28807e-09	0.00090113		FALSE
1_225865327_225865487	chr1	225865327	225865487	2	0.206427	1.29559e-09	0.000906385		FALSE
2_180427177_180427325	chr2	180427177	180427325	2	-0.39665	1.31968e-09	0.000923243	ZNF385B	FALSE
17_62007912_62007941	chr17	62007912	62007941	2	0.389046	1.32033e-09	0.000923695	CD79B	FALSE
16_73127100_73127338	chr16	73127100	73127338	2	-0.286038	1.32103e-09	0.000924184	HTA	FALSE
1_9504049_9504429	chr1	9504049	9504429	2	0.528161	1.33579e-09	0.000934512		FALSE
1_91185441_91185922	chr1	91185441	91185922	3	0.263868	1.34004e-09	0.000937484		FALSE
5_175200401_175200454	chr5	175200401	175200454	2	0.195967	1.35892e-09	0.000950696		FALSE
19_798844_799190	chr19	798844	799190	3	0.175343	1.37042e-09	0.000958738	PTBP1	FALSE
10_119304705_119304719	chr10	119304705	119304719	3	0.230347	1.37711e-09	0.000963416	EMX2|EMX2OS	FALSE
5_55219224_55219492	chr5	55219224	55219492	2	-0.272945	1.3869e-09	0.000970265		FALSE
3_121468093_121468984	chr3	121468093	121468984	11	0.0764464	1.39144e-09	0.000973441	GOLGB1	FALSE
6_153280750_153280770	chr6	153280750	153280770	2	-0.119434	1.39992e-09	0.000979377		FALSE
19_47334060_47334484	chr19	47334060	47334484	2	-0.310838	1.41339e-09	0.000988798	SNAR-E	FALSE
11_1248676_1249008	chr11	1248676	1249008	3	-0.181085	1.41791e-09	0.000991962	MUC5B	FALSE
4_1542171_1542424	chr4	1542171	1542424	2	-0.225678	1.44915e-09	0.00101382		FALSE
8_134224814_134224890	chr8	134224814	134224890	2	-0.320789	1.45155e-09	0.0010155	WISP1	FALSE
22_48730391_48730484	chr22	48730391	48730484	2	-0.18829	1.45313e-09	0.0010166		FALSE
16_67218178_67218910	chr16	67218178	67218910	5	0.215867	1.45534e-09	0.00101815	KIAA0895L	FALSE
5_139089846_139090314	chr5	139089846	139090314	2	-0.307364	1.45649e-09	0.00101895		FALSE
1_110166563_110166571	chr1	110166563	110166571	2	0.532816	1.46207e-09	0.00102286	AMPD2	TRUE
11_67373639_67373652	chr11	67373639	67373652	2	-0.18201	1.46419e-09	0.00102434	NDUFV1	FALSE
10_22608674_22608858	chr10	22608674	22608858	2	-0.326476	1.47846e-09	0.00103432	BMI1|COMMD3	FALSE
7_98636086_98636096	chr7	98636086	98636096	2	-0.256641	1.49885e-09	0.00104859	SMURF1	FALSE
3_138634607_138634861	chr3	138634607	138634861	3	0.216897	1.50013e-09	0.00104948		FALSE
3_118864974_118865365	chr3	118864974	118865365	5	-0.220928	1.51653e-09	0.00106096	C3orf30|IGSF11	FALSE
3_46925181_46925524	chr3	46925181	46925524	2	0.272404	1.52352e-09	0.00106585	PTH1R	FALSE
17_19314299_19314319	chr17	19314299	19314319	2	0.170249	1.52684e-09	0.00106817	RNF112	FALSE
3_51989692_51989764	chr3	51989692	51989764	2	0.184769	1.55843e-09	0.00109027	GPR62	FALSE
17_47294967_47295142	chr17	47294967	47295142	2	-0.247349	1.56144e-09	0.00109238	ABI3	FALSE
9_34457249_34457500	chr9	34457249	34457500	3	0.290847	1.57595e-09	0.00110253	C9orf25	FALSE
8_145033310_145033328	chr8	145033310	145033328	2	0.679425	1.59704e-09	0.00111728	PLEC1	FALSE
21_47334057_47334174	chr21	47334057	47334174	2	0.279003	1.59728e-09	0.00111745	PCBP3	FALSE
5_157001561_157001591	chr5	157001561	157001591	2	0.311235	1.60698e-09	0.00112423	ADAM19	FALSE
17_46651822_46651867	chr17	46651822	46651867	2	0.397176	1.61458e-09	0.00112955	HOXB3	FALSE
15_40400858_40401297	chr15	40400858	40401297	11	0.0858186	1.61794e-09	0.0011319	BMF	FALSE
16_639209_639689	chr16	639209	639689	3	0.123764	1.6264e-09	0.00113782	RAB40C	FALSE
4_113970660_113970820	chr4	113970660	113970820	4	0.399447	1.62753e-09	0.00113861	ANK2	FALSE
5_145758710_145758879	chr5	145758710	145758879	3	0.265874	1.63661e-09	0.00114496		FALSE
2_171673572_171673866	chr2	171673572	171673866	2	0.204856	1.63724e-09	0.00114541	GAD1	FALSE
6_31673880_31673926	chr6	31673880	31673926	2	-0.362153	1.64759e-09	0.00115264	LY6G6F	FALSE
15_41803428_41803772	chr15	41803428	41803772	2	0.543899	1.6556e-09	0.00115825	LTK	FALSE
5_111495981_111496180	chr5	111495981	111496180	3	-0.257648	1.66228e-09	0.00116292	NCRNA00219|SNORA13	FALSE
1_156211529_156211609	chr1	156211529	156211609	2	-0.220754	1.66375e-09	0.00116395	BGLAP	FALSE
3_26665477_26665815	chr3	26665477	26665815	2	0.250388	1.67177e-09	0.00116956	LRRC3B	FALSE
2_45237232_45237885	chr2	45237232	45237885	5	0.118389	1.67264e-09	0.00117017	SIX2	FALSE
16_89114156_89114193	chr16	89114156	89114193	2	-0.23569	1.68408e-09	0.00117817		FALSE
12_122231757_122231866	chr12	122231757	122231866	3	0.178758	1.68734e-09	0.00118045	RHOF	FALSE
13_41053224_41053715	chr13	41053224	41053715	3	-0.341361	1.71766e-09	0.00120167	LOC646982	FALSE
2_220377593_220377759	chr2	220377593	220377759	2	-0.214816	1.72505e-09	0.00120684	ACCN4	FALSE
7_4012372_4012573	chr7	4012372	4012573	3	0.339616	1.7269e-09	0.00120813	SDK1	FALSE
6_112408679_112409181	chr6	112408679	112409181	12	0.1248	1.7359e-09	0.00121443	C6orf225|TUBE1	FALSE
6_100052633_100052728	chr6	100052633	100052728	2	0.266198	1.74344e-09	0.0012197		FALSE
10_375248_375391	chr10	375248	375391	2	0.315783	1.75445e-09	0.00122741	DIP2C	FALSE
16_86766828_86767299	chr16	86766828	86767299	2	0.31522	1.76845e-09	0.0012372		FALSE
7_150264311_150264767	chr7	150264311	150264767	2	-0.273429	1.80085e-09	0.00125987	GIMAP4	FALSE
16_75150611_75150799	chr16	75150611	75150799	4	0.320751	1.80166e-09	0.00126043	LDHD	FALSE
5_35939847_35940037	chr5	35939847	35940037	2	-0.263637	1.81005e-09	0.0012663	CAPSL	FALSE
22_29138271_29138453	chr22	29138271	29138453	2	0.193859	1.81381e-09	0.00126893	CHEK2|HSCB	FALSE
5_178368415_178368620	chr5	178368415	178368620	2	0.315724	1.82238e-09	0.00127493	ZNF454	FALSE
2_236486327_236486347	chr2	236486327	236486347	2	0.425401	1.83063e-09	0.0012807	AGAP1	FALSE
16_2105015_2105207	chr16	2105015	2105207	2	0.271706	1.8661e-09	0.00130552	TSC2	FALSE
1_234350402_234350988	chr1	234350402	234350988	4	0.228269	1.86643e-09	0.00130575	SLC35F3	FALSE
7_73668406_73668680	chr7	73668406	73668680	2	0.159629	1.87596e-09	0.00131241	RFC2	FALSE
7_151442481_151442967	chr7	151442481	151442967	2	0.370146	1.88909e-09	0.0013216	PRKAG2	FALSE
7_65541029_65541137	chr7	65541029	65541137	2	0.158576	1.89625e-09	0.00132661	ASL	FALSE
2_173291908_173292010	chr2	173291908	173292010	3	0.18908	1.9146e-09	0.00133945	ITGA6	FALSE
6_33262775_33263293	chr6	33262775	33263293	6	-0.1086	1.92411e-09	0.0013461	RGL2	FALSE
17_31254616_31254670	chr17	31254616	31254670	2	0.24734	1.94779e-09	0.00136267	TMEM98	FALSE
7_1607408_1607601	chr7	1607408	1607601	2	-0.506086	1.97473e-09	0.00138151	PSMG3	FALSE
8_25907314_25907769	chr8	25907314	25907769	2	0.313783	1.97811e-09	0.00138388		FALSE
19_2041955_2041960	chr19	2041955	2041960	2	0.323336	1.97837e-09	0.00138406	MKNK2	FALSE
9_136566991_136567064	chr9	136566991	136567064	2	-0.254653	1.98374e-09	0.00138781	SARDH	FALSE
17_5000803_5000872	chr17	5000803	5000872	2	0.279205	1.99038e-09	0.00139246		FALSE
1_47010105_47010223	chr1	47010105	47010223	2	0.246126	1.99611e-09	0.00139647		FALSE
10_105218660_105218771	chr10	105218660	105218771	2	0.179803	2.00044e-09	0.0013995	CALHM1	FALSE
2_1482838_1482915	chr2	1482838	1482915	2	0.23196	2.0184e-09	0.00141206	TPO	FALSE
19_840795_840950	chr19	840795	840950	3	-0.15176	2.02907e-09	0.00141953	PRTN3	FALSE
6_32320708_32320715	chr6	32320708	32320715	2	-0.29077	2.07314e-09	0.00145036	C6orf10	FALSE
12_122151762_122151982	chr12	122151762	122151982	2	-0.208043	2.07438e-09	0.00145122	TMEM120B	FALSE
6_31632537_31632885	chr6	31632537	31632885	12	0.107019	2.08698e-09	0.00146004	BAT4|CSNK2B	FALSE
15_40571997_40572550	chr15	40571997	40572550	4	0.183807	2.10065e-09	0.0014696		FALSE
6_30558319_30558470	chr6	30558319	30558470	4	-0.268719	2.1214e-09	0.00148412	ABCF1	FALSE
4_15779709_15779999	chr4	15779709	15779999	2	0.426007	2.13998e-09	0.00149712	CD38	FALSE
2_98329337_98329463	chr2	98329337	98329463	2	-0.208206	2.14266e-09	0.001499	ZAP70	FALSE
5_43017685_43017982	chr5	43017685	43017982	2	-0.261898	2.14409e-09	0.0015		FALSE
8_104225390_104225713	chr8	104225390	104225713	2	-0.263692	2.14841e-09	0.00150302	BAALC	FALSE
17_7476140_7476167	chr17	7476140	7476167	2	0.226015	2.16134e-09	0.00151206	EIF4A1	FALSE
1_220863407_220863462	chr1	220863407	220863462	2	0.227895	2.16971e-09	0.00151792	C1orf115	FALSE
12_130647874_130647890	chr12	130647874	130647890	2	0.299052	2.20567e-09	0.00154307	FZD10	FALSE
1_1710265_1710663	chr1	1710265	1710663	3	0.139781	2.23391e-09	0.00156283	NADK	FALSE
11_66457570_66457621	chr11	66457570	66457621	2	-0.190985	2.27092e-09	0.00158873	SPTBN2	TRUE
7_151547969_151548111	chr7	151547969	151548111	3	-0.212633	2.27993e-09	0.00159503	PRKAG2	FALSE
1_197744782_197744787	chr1	197744782	197744787	2	0.420695	2.28731e-09	0.00160019	DENND1B	TRUE
7_157605569_157605684	chr7	157605569	157605684	2	-0.261587	2.29239e-09	0.00160374	PTPRN2	TRUE
15_77861673_77862098	chr15	77861673	77862098	2	0.367355	2.29703e-09	0.00160699		FALSE
16_50347849_50347895	chr16	50347849	50347895	2	-0.300674	2.30565e-09	0.00161302	ADCY7	FALSE
17_46685292_46685327	chr17	46685292	46685327	2	0.252912	2.30747e-09	0.0016143	HOXB7	TRUE
16_1171361_1171603	chr16	1171361	1171603	2	0.658245	2.31064e-09	0.00161652		FALSE
12_129298759_129299088	chr12	129298759	129299088	2	-0.369193	2.31716e-09	0.00162107	MGC16384|SLC15A4	FALSE
1_2065242_2065263	chr1	2065242	2065263	2	0.351198	2.32044e-09	0.00162337	PRKCZ	FALSE
4_147164778_147165097	chr4	147164778	147165097	4	0.251129	2.32337e-09	0.00162542		FALSE
16_31214880_31215451	chr16	31214880	31215451	3	-0.190018	2.33933e-09	0.00163659	PYCARD	FALSE
12_38710408_38710504	chr12	38710408	38710504	5	0.118261	2.34199e-09	0.00163845	ALG10B	FALSE
22_44350860_44351085	chr22	44350860	44351085	4	0.135085	2.35949e-09	0.00165068	SAMM50	FALSE
21_45773189_45773294	chr21	45773189	45773294	2	-0.243151	2.37863e-09	0.00166408	TRPM2	FALSE
5_111078476_111078579	chr5	111078476	111078579	2	0.391372	2.38038e-09	0.0016653	C5orf13	FALSE
22_45609419_45609421	chr22	45609419	45609421	2	-0.214738	2.38174e-09	0.00166626	C22orf9	FALSE
1_168698463_168698867	chr1	168698463	168698867	3	0.383813	2.41027e-09	0.00168622	DPT	FALSE
12_124897869_124897975	chr12	124897869	124897975	2	-0.268701	2.42394e-09	0.00169578	NCOR2	FALSE
20_62321166_62321231	chr20	62321166	62321231	2	-0.13434	2.44477e-09	0.00171035	RTEL1	FALSE
16_73098356_73098934	chr16	73098356	73098934	3	0.603453	2.44492e-09	0.00171046		FALSE
17_76355146_76355202	chr17	76355146	76355202	2	0.206447	2.44835e-09	0.00171285	SOCS3	FALSE
11_1421172_1421209	chr11	1421172	1421209	2	0.305075	2.45229e-09	0.00171561	BRSK2	FALSE
1_2058230_2058417	chr1	2058230	2058417	2	-0.265761	2.45936e-09	0.00172055	PRKCZ	FALSE
10_134893591_134894048	chr10	134893591	134894048	6	0.109664	2.47224e-09	0.00172956		FALSE
7_92672812_92673015	chr7	92672812	92673015	3	0.315337	2.49834e-09	0.00174782		FALSE
6_163587135_163587182	chr6	163587135	163587182	2	0.353312	2.51524e-09	0.00175965	PACRG	FALSE
19_42584412_42584651	chr19	42584412	42584651	3	-0.225375	2.52199e-09	0.00176437	ZNF574	FALSE
14_91770229_91770418	chr14	91770229	91770418	3	0.165797	2.52234e-09	0.00176462	CCDC88C	FALSE
9_139590572_139590683	chr9	139590572	139590683	2	-0.216787	2.52865e-09	0.00176903		FALSE
7_96652222_96652245	chr7	96652222	96652245	2	-0.607368	2.5296e-09	0.0017697	DLX5	FALSE
10_103023412_103023429	chr10	103023412	103023429	2	0.29444	2.53913e-09	0.00177636		FALSE
14_100197052_100197069	chr14	100197052	100197069	2	0.335741	2.54832e-09	0.00178279		FALSE
8_144521570_144521607	chr8	144521570	144521607	2	0.192558	2.55118e-09	0.00178479	ZC3H3	FALSE
13_20392406_20392431	chr13	20392406	20392431	2	0.213111	2.55174e-09	0.00178518		FALSE
19_51225848_51226046	chr19	51225848	51226046	2	0.235772	2.60016e-09	0.00181906	CLEC11A	FALSE
10_126234119_126234138	chr10	126234119	126234138	2	0.298522	2.63923e-09	0.00184639	LHPP	FALSE
11_65343565_65343833	chr11	65343565	65343833	2	0.22274	2.64841e-09	0.00185282	EHBP1L1	FALSE
4_1353919_1354348	chr4	1353919	1354348	3	0.242082	2.65828e-09	0.00185972	KIAA1530	FALSE
2_1828377_1828438	chr2	1828377	1828438	2	-0.250981	2.68384e-09	0.0018776	MYT1L	FALSE
5_131592959_131592974	chr5	131592959	131592974	2	0.218557	2.69508e-09	0.00188546	PDLIM4	FALSE
16_28996021_28996533	chr16	28996021	28996533	10	-0.133912	2.70634e-09	0.00189334	LAT	FALSE
2_167350883_167350889	chr2	167350883	167350889	2	0.289064	2.70732e-09	0.00189403		FALSE
17_5403149_5403516	chr17	5403149	5403516	3	0.246409	2.7364e-09	0.00191437	LOC728392	FALSE
12_9269178_9269671	chr12	9269178	9269671	2	-0.22969	2.73897e-09	0.00191617	A2M	FALSE
1_3394478_3394871	chr1	3394478	3394871	4	-0.138699	2.739e-09	0.00191619	ARHGEF16	FALSE
6_33170339_33170699	chr6	33170339	33170699	4	-0.176327	2.74093e-09	0.00191754	SLC39A7	FALSE
5_2094996_2095381	chr5	2094996	2095381	3	-0.261087	2.74783e-09	0.00192237		FALSE
11_32454718_32454768	chr11	32454718	32454768	3	0.22375	2.76984e-09	0.00193776	WT1	TRUE
14_23291090_23291214	chr14	23291090	23291214	2	0.22393	2.7738e-09	0.00194054		FALSE
10_49731375_49731563	chr10	49731375	49731563	2	0.226897	2.83128e-09	0.00198075	ARHGAP22	FALSE
20_55840433_55840633	chr20	55840433	55840633	2	0.21058	2.85365e-09	0.0019964	BMP7	FALSE
4_154710421_154710429	chr4	154710421	154710429	3	0.238966	2.86412e-09	0.00200372	SFRP2	FALSE
20_31870935_31871352	chr20	31870935	31871352	3	-0.143399	2.88607e-09	0.00201908	C20orf114	FALSE
16_15595999_15596215	chr16	15595999	15596215	4	0.37494	2.90721e-09	0.00203387	C16orf45	FALSE
21_38119946_38120350	chr21	38119946	38120350	2	0.668087	2.90973e-09	0.00203563	SIM2	FALSE
6_33161377_33161438	chr6	33161377	33161438	3	0.280885	2.92405e-09	0.00204565	COL11A2|RXRB	FALSE
7_56160528_56160766	chr7	56160528	56160766	5	0.310963	2.93706e-09	0.00205476	PHKG1	FALSE
5_134374439_134375427	chr5	134374439	134375427	5	0.221673	2.93777e-09	0.00205525		FALSE
6_170585664_170585971	chr6	170585664	170585971	4	-0.17763	2.95237e-09	0.00206546		FALSE
2_469781_469790	chr2	469781	469790	2	0.441686	2.96155e-09	0.00207189		FALSE
12_110399167_110399302	chr12	110399167	110399302	3	-0.27785	2.96311e-09	0.00207298	GIT2	FALSE
5_180230767_180230911	chr5	180230767	180230911	2	-0.205721	2.97824e-09	0.00208356	MGAT1	FALSE
8_91803657_91803670	chr8	91803657	91803670	2	0.259067	3.01858e-09	0.00211178	NECAB1	FALSE
11_69683359_69683619	chr11	69683359	69683619	3	0.184847	3.05492e-09	0.0021372		FALSE
15_100890907_100890963	chr15	100890907	100890963	2	-0.343278	3.07048e-09	0.00214809	FLJ42289	FALSE
4_113333072_113333269	chr4	113333072	113333269	3	0.214818	3.0897e-09	0.00216154	ALPK1	FALSE
16_52581609_52582072	chr16	52581609	52582072	4	0.19812	3.10055e-09	0.00216913	TOX3	FALSE
6_166921760_166921890	chr6	166921760	166921890	3	0.204536	3.10407e-09	0.00217159	RPS6KA2	FALSE
20_47895123_47895410	chr20	47895123	47895410	9	0.138729	3.11729e-09	0.00218084	C20orf199|SNORD12C|ZNFX1	FALSE
3_13114441_13114570	chr3	13114441	13114570	2	0.276614	3.17624e-09	0.00222208	IQSEC1	FALSE
12_6484219_6484521	chr12	6484219	6484521	2	0.155312	3.19936e-09	0.00223825	SCNN1A	FALSE
19_10792615_10792991	chr19	10792615	10792991	5	-0.145115	3.24349e-09	0.00226913	ILF3	FALSE
14_64676792_64677007	chr14	64676792	64677007	3	-0.356163	3.27156e-09	0.00228877	SYNE2	FALSE
12_131708174_131708300	chr12	131708174	131708300	2	0.295977	3.31558e-09	0.00231956		FALSE
20_1875565_1875821	chr20	1875565	1875821	3	0.109821	3.32183e-09	0.00232394	SIRPA	FALSE
6_32096845_32096854	chr6	32096845	32096854	2	-0.237837	3.32615e-09	0.00232696	ATF6B|FKBPL	FALSE
17_80190033_80190154	chr17	80190033	80190154	5	0.144161	3.35792e-09	0.00234918	SLC16A3	FALSE
15_68119293_68119521	chr15	68119293	68119521	2	0.134213	3.36718e-09	0.00235566	LBXCOR1	FALSE
3_12940432_12940876	chr3	12940432	12940876	2	-0.18538	3.37101e-09	0.00235834	IQSEC1	FALSE
10_22826076_22826133	chr10	22826076	22826133	2	0.54644	3.3781e-09	0.0023633	PIP4K2A	FALSE
11_45928370_45928805	chr11	45928370	45928805	2	-0.134761	3.39274e-09	0.00237354	C11orf94	FALSE
15_65214075_65214165	chr15	65214075	65214165	2	0.217341	3.40228e-09	0.00238022	ANKDD1A	FALSE
20_60456296_60456503	chr20	60456296	60456503	3	-0.212335	3.50179e-09	0.00244984	CDH4	FALSE
11_3638352_3638448	chr11	3638352	3638448	2	-0.229589	3.5134e-09	0.00245796		FALSE
3_147106208_147106635	chr3	147106208	147106635	4	0.344704	3.54033e-09	0.00247679	ZIC4	FALSE
1_33231190_33231313	chr1	33231190	33231313	3	0.211196	3.58774e-09	0.00250996	KIAA1522	FALSE
7_150778201_150778332	chr7	150778201	150778332	4	0.205967	3.59384e-09	0.00251423	FASTK|TMUB1	FALSE
18_72916012_72916393	chr18	72916012	72916393	3	0.350706	3.62884e-09	0.00253872	ZADH2	TRUE
13_114905809_114905867	chr13	114905809	114905867	2	-0.170793	3.69423e-09	0.00258447		FALSE
1_247275735_247275808	chr1	247275735	247275808	2	0.405721	3.70351e-09	0.00259096	C1orf229	FALSE
5_179220589_179221090	chr5	179220589	179221090	4	0.21894	3.70928e-09	0.00259499	LTC4S	FALSE
5_3285988_3286025	chr5	3285988	3286025	2	-0.343735	3.71602e-09	0.00259971		FALSE
16_85619974_85620244	chr16	85619974	85620244	2	0.55655	3.73289e-09	0.00261151		FALSE
17_46681111_46681135	chr17	46681111	46681135	2	0.237066	3.78452e-09	0.00264763	HOXB6|LOC404266	FALSE
5_500318_500521	chr5	500318	500521	3	-0.150096	3.80551e-09	0.00266231	SLC9A3	FALSE
10_1595940_1596029	chr10	1595940	1596029	2	-0.502882	3.80955e-09	0.00266514	ADARB2	FALSE
19_719622_719632	chr19	719622	719632	2	0.226059	3.82134e-09	0.00267339	PALM	FALSE
1_170253944_170254369	chr1	170253944	170254369	2	0.300325	3.8304e-09	0.00267973	LOC284688	FALSE
3_157221198_157221200	chr3	157221198	157221200	2	0.207025	3.84024e-09	0.00268661	VEPH1	FALSE
7_150652808_150652864	chr7	150652808	150652864	2	0.403247	3.85177e-09	0.00269468	KCNH2	FALSE
12_14926909_14927928	chr12	14926909	14927928	12	0.11104	3.88412e-09	0.00271731	H2AFJ	FALSE
19_7224513_7224713	chr19	7224513	7224713	2	0.453356	3.88427e-09	0.00271742	INSR	FALSE
17_43325657_43325791	chr17	43325657	43325791	2	0.354193	3.89868e-09	0.0027275	LOC100133991	FALSE
14_57264095_57264579	chr14	57264095	57264579	3	0.273074	3.93096e-09	0.00275008		FALSE
7_2802560_2802697	chr7	2802560	2802697	2	-0.433154	3.94141e-09	0.00275739	GNA12	FALSE
14_101696245_101696494	chr14	101696245	101696494	2	-0.202525	3.94316e-09	0.00275862		FALSE
20_19915857_19915874	chr20	19915857	19915874	2	-0.301118	3.94458e-09	0.00275961	RIN2	FALSE
10_123278338_123278445	chr10	123278338	123278445	2	0.280157	3.97851e-09	0.00278335	FGFR2	TRUE
2_9458925_9459065	chr2	9458925	9459065	2	0.381627	4.01982e-09	0.00281225	ASAP2	FALSE
7_65215780_65215894	chr7	65215780	65215894	3	0.193244	4.07959e-09	0.00285406	CCT6P1	FALSE
11_1847307_1847357	chr11	1847307	1847357	2	-0.354974	4.0849e-09	0.00285777		FALSE
16_54973762_54973966	chr16	54973762	54973966	2	0.294599	4.10886e-09	0.00287454		FALSE
11_31845148_31845529	chr11	31845148	31845529	3	0.175974	4.11683e-09	0.00288011		FALSE
19_33622911_33623091	chr19	33622911	33623091	6	0.151402	4.1221e-09	0.0028838	WDR88	FALSE
14_24600067_24600500	chr14	24600067	24600500	2	0.196204	4.12303e-09	0.00288445	FITM1	FALSE
11_35965367_35965708	chr11	35965367	35965708	4	0.123222	4.13646e-09	0.00289385	LDLRAD3	FALSE
5_176305017_176305077	chr5	176305017	176305077	2	0.293975	4.14256e-09	0.00289812	UNC5A	FALSE
19_13985513_13985587	chr19	13985513	13985587	3	0.151071	4.15381e-09	0.00290598	MIR181C|MIR181D	FALSE
10_128077080_128077318	chr10	128077080	128077318	4	0.223005	4.17569e-09	0.00292129	ADAM12	FALSE
1_243646395_243646402	chr1	243646395	243646402	2	0.422809	4.20478e-09	0.00294164	SDCCAG8	FALSE
1_6673075_6673301	chr1	6673075	6673301	2	0.140709	4.21489e-09	0.00294872	PHF13	FALSE
10_25507161_25507202	chr10	25507161	25507202	2	-0.369533	4.2175e-09	0.00295054	GPR158	FALSE
3_52869288_52869307	chr3	52869288	52869307	2	0.180778	4.21901e-09	0.0029516	MUSTN1	TRUE
1_113265679_113265709	chr1	113265679	113265709	2	0.338205	4.24119e-09	0.00296712	FAM19A3	FALSE
6_30140113_30140305	chr6	30140113	30140305	4	0.257364	4.24308e-09	0.00296844	TRIM15	FALSE
10_3466795_3466852	chr10	3466795	3466852	2	-0.444521	4.29213e-09	0.00300275		FALSE
6_70990268_70990361	chr6	70990268	70990361	2	0.328522	4.29897e-09	0.00300754	COL9A1	FALSE
11_30608114_30608198	chr11	30608114	30608198	3	0.202622	4.29998e-09	0.00300824	MPPED2	FALSE
1_16472461_16472728	chr1	16472461	16472728	2	0.46606	4.30525e-09	0.00301193	EPHA2	FALSE
10_527872_528141	chr10	527872	528141	2	-0.271583	4.31291e-09	0.00301729	DIP2C	FALSE
1_1096765_1097027	chr1	1096765	1097027	2	-0.216105	4.34984e-09	0.00304313		FALSE
16_837006_837441	chr16	837006	837441	2	-0.182383	4.35428e-09	0.00304623	RPUSD1	FALSE
2_237081650_237081839	chr2	237081650	237081839	2	0.315615	4.35716e-09	0.00304825		FALSE
5_134368682_134369017	chr5	134368682	134369017	2	0.218901	4.36119e-09	0.00305106	PITX1	FALSE
6_163768326_163768411	chr6	163768326	163768411	2	-0.176746	4.36627e-09	0.00305462		FALSE
15_89346795_89347176	chr15	89346795	89347176	3	0.195591	4.39307e-09	0.00307337	ACAN	FALSE
11_69017394_69017439	chr11	69017394	69017439	2	0.228273	4.40192e-09	0.00307956		FALSE
18_55400078_55400167	chr18	55400078	55400167	3	-0.183071	4.41032e-09	0.00308544	ATP8B1	FALSE
6_108486123_108486387	chr6	108486123	108486387	2	0.222448	4.42866e-09	0.00309827	NR2E1	FALSE
7_128432231_128432280	chr7	128432231	128432280	2	0.263916	4.4375e-09	0.00310445	CCDC136	FALSE
2_149859227_149859450	chr2	149859227	149859450	2	-0.371896	4.46016e-09	0.0031203	KIF5C	FALSE
8_134072526_134072611	chr8	134072526	134072611	2	-0.314563	4.50514e-09	0.00315177	SLA|TG	FALSE
1_79472282_79472361	chr1	79472282	79472361	3	0.279258	4.57928e-09	0.00320364	ELTD1	FALSE
1_33283905_33284208	chr1	33283905	33284208	3	0.213389	4.59844e-09	0.00321705	S100PBP|YARS	FALSE
11_113907291_113907379	chr11	113907291	113907379	2	0.223055	4.62981e-09	0.00323899		FALSE
8_37555391_37555577	chr8	37555391	37555577	2	0.453366	4.63992e-09	0.00324606	ZNF703	FALSE
13_113696520_113697319	chr13	113696520	113697319	4	-0.197528	4.65151e-09	0.00325417	MCF2L	FALSE
4_8034100_8034335	chr4	8034100	8034335	2	-0.543766	4.66559e-09	0.00326403	ABLIM2	FALSE
19_54976211_54976506	chr19	54976211	54976506	3	0.373728	4.66985e-09	0.00326701	CDC42EP5|LENG9	FALSE
3_147098395_147098568	chr3	147098395	147098568	3	0.419055	4.68134e-09	0.00327504		FALSE
1_3340086_3340187	chr1	3340086	3340187	3	0.230885	4.68799e-09	0.00327969	PRDM16	FALSE
7_100809985_100810273	chr7	100809985	100810273	3	0.176823	4.68965e-09	0.00328085	VGF	FALSE
6_30647539_30647561	chr6	30647539	30647561	2	-0.16785	4.72682e-09	0.00330686	KIAA1949	FALSE
5_134662980_134663062	chr5	134662980	134663062	2	0.183208	4.72966e-09	0.00330885		FALSE
19_3637460_3637627	chr19	3637460	3637627	3	-0.254047	4.74062e-09	0.00331652	PIP5K1C	FALSE
5_150028553_150028577	chr5	150028553	150028577	2	-0.205864	4.75671e-09	0.00332777	SYNPO	FALSE
1_2335890_2336034	chr1	2335890	2336034	2	0.258838	4.79512e-09	0.00335464	RER1	FALSE
14_38067742_38067965	chr14	38067742	38067965	2	0.272588	4.79745e-09	0.00335627		FALSE
6_39760833_39761304	chr6	39760833	39761304	2	0.408529	4.80783e-09	0.00336354	DAAM2	FALSE
10_134801775_134801824	chr10	134801775	134801824	2	0.312683	4.833e-09	0.00338114		FALSE
19_18896632_18896853	chr19	18896632	18896853	2	-0.439975	4.86946e-09	0.00340665	COMP	FALSE
6_107780641_107780974	chr6	107780641	107780974	6	0.0837688	4.8719e-09	0.00340836	PDSS2	FALSE
17_46679516_46679715	chr17	46679516	46679715	2	0.291105	4.92812e-09	0.00344769	HOXB6|LOC404266	FALSE
5_143191663_143191771	chr5	143191663	143191771	2	-0.228947	4.93589e-09	0.00345313	HMHB1	FALSE
6_1873340_1873540	chr6	1873340	1873540	2	0.392482	4.95242e-09	0.00346469	GMDS	FALSE
20_21679525_21679843	chr20	21679525	21679843	2	0.238907	4.98314e-09	0.00348618		FALSE
1_206729553_206730120	chr1	206729553	206730120	4	-0.208772	4.98474e-09	0.0034873	RASSF5	FALSE
20_39318984_39319235	chr20	39318984	39319235	2	0.178959	4.9887e-09	0.00349007	MAFB	FALSE
17_7283897_7284049	chr17	7283897	7284049	2	0.290078	5.02922e-09	0.00351841	TNK1	FALSE
3_147114986_147115043	chr3	147114986	147115043	2	0.382525	5.07618e-09	0.00355127	ZIC4	FALSE
11_66384012_66384026	chr11	66384012	66384026	2	0.276255	5.11318e-09	0.00357716	RBM14	FALSE
19_14073848_14074320	chr19	14073848	14074320	3	0.188143	5.12698e-09	0.00358681	RFX1	FALSE
6_31856381_31856431	chr6	31856381	31856431	2	-0.265558	5.1333e-09	0.00359123	EHMT2	FALSE
1_12270775_12270887	chr1	12270775	12270887	2	-0.286516	5.14668e-09	0.00360059		FALSE
7_1023066_1023156	chr7	1023066	1023156	2	0.368092	5.17032e-09	0.00361713	CYP2W1	FALSE
7_30951709_30951801	chr7	30951709	30951801	2	-0.358119	5.19807e-09	0.00363655	AQP1	FALSE
1_162351367_162351664	chr1	162351367	162351664	2	-0.297706	5.22302e-09	0.003654	C1orf226	FALSE
6_1578078_1578113	chr6	1578078	1578113	3	0.381235	5.22612e-09	0.00365617		FALSE
7_4784174_4784419	chr7	4784174	4784419	3	-0.170596	5.23487e-09	0.00366229	FOXK1	FALSE
22_46692440_46692446	chr22	46692440	46692446	2	0.247182	5.24549e-09	0.00366972	CN5H6.4|GTSE1	FALSE
6_32118399_32118420	chr6	32118399	32118420	3	0.398697	5.26301e-09	0.00368198	PRRT1	FALSE
20_44640501_44640803	chr20	44640501	44640803	2	0.237939	5.29439e-09	0.00370393	MMP9	FALSE
17_74721824_74721842	chr17	74721824	74721842	2	-0.283132	5.47971e-09	0.00383358	C17orf95|JMJD6	FALSE
3_131080579_131080593	chr3	131080579	131080593	2	0.238636	5.48267e-09	0.00383565	NUDT16P	FALSE
7_157227226_157227290	chr7	157227226	157227290	2	-0.26346	5.4952e-09	0.00384441		FALSE
16_73083014_73083327	chr16	73083014	73083327	2	-0.292531	5.5096e-09	0.00385449	ZFHX3	FALSE
5_113699194_113699342	chr5	113699194	113699342	2	0.377809	5.52363e-09	0.0038643	KCNN2	FALSE
14_36982447_36983518	chr14	36982447	36983518	7	0.228072	5.52758e-09	0.00386707	SFTA3	FALSE
2_119615605_119616568	chr2	119615605	119616568	5	0.387984	5.54012e-09	0.00387584		FALSE
6_2953027_2953123	chr6	2953027	2953123	2	0.328443	5.55136e-09	0.0038837	SERPINB6	FALSE
9_139716026_139716215	chr9	139716026	139716215	2	0.283219	5.57876e-09	0.00390287	C9orf86	FALSE
17_32905966_32906064	chr17	32905966	32906064	2	0.180503	5.59237e-09	0.00391239	C17orf102	FALSE
2_31805915_31805970	chr2	31805915	31805970	2	0.226805	5.60195e-09	0.0039191	SRD5A2	FALSE
2_8833307_8833314	chr2	8833307	8833314	2	-0.250112	5.60964e-09	0.00392448		FALSE
7_116963492_116963502	chr7	116963492	116963502	3	0.27105	5.71686e-09	0.00399949	WNT2	FALSE
14_95330880_95331232	chr14	95330880	95331232	4	0.245325	5.72437e-09	0.00400474		FALSE
14_104837363_104837541	chr14	104837363	104837541	2	-0.261698	5.74651e-09	0.00402023		FALSE
22_29707782_29708246	chr22	29707782	29708246	3	-0.164927	5.76881e-09	0.00403583	GAS2L1	FALSE
12_110252791_110252831	chr12	110252791	110252831	2	0.524466	5.77716e-09	0.00404167	TRPV4	FALSE
6_30104440_30104754	chr6	30104440	30104754	4	-0.237744	5.80665e-09	0.00406231	TRIM40	FALSE
3_48465017_48465206	chr3	48465017	48465206	2	-0.270494	5.8825e-09	0.00411537	PLXNB1	FALSE
3_122640625_122641029	chr3	122640625	122641029	4	0.250921	5.91129e-09	0.00413551	SEMA5B	FALSE
14_91720227_91720527	chr14	91720227	91720527	3	0.1999	5.92804e-09	0.00414723	GPR68	FALSE
15_102010161_102010195	chr15	102010161	102010195	2	-0.273352	5.93045e-09	0.00414891	PCSK6	FALSE
1_156611963_156612140	chr1	156611963	156612140	2	0.21277	5.95804e-09	0.00416821	BCAN	FALSE
14_36974929_36975402	chr14	36974929	36975402	4	0.256714	5.9718e-09	0.00417784	SFTA3	FALSE
15_69590937_69591110	chr15	69590937	69591110	2	0.228262	5.99865e-09	0.00419663	PAQR5	FALSE
19_49372101_49372273	chr19	49372101	49372273	2	0.273929	5.99975e-09	0.0041974	PLEKHA4	FALSE
1_226078135_226078237	chr1	226078135	226078237	2	-0.212924	6.01648e-09	0.0042091	LEFTY1	TRUE
6_32016336_32016473	chr6	32016336	32016473	5	-0.136949	6.031e-09	0.00421926	TNXB	FALSE
1_3059051_3059109	chr1	3059051	3059109	2	-0.259572	6.03869e-09	0.00422464	PRDM16	FALSE
3_35720528_35721166	chr3	35720528	35721166	5	-0.269431	6.12041e-09	0.00428181	ARPP-21	FALSE
10_133058857_133058901	chr10	133058857	133058901	3	-0.191526	6.13148e-09	0.00428955	TCERG1L	FALSE
19_13120555_13120987	chr19	13120555	13120987	2	0.339518	6.13205e-09	0.00428995	NFIX	FALSE
17_46620347_46620917	chr17	46620347	46620917	4	0.186342	6.14324e-09	0.00429778	HOXB2	FALSE
4_40518041_40518065	chr4	40518041	40518065	2	0.272406	6.16007e-09	0.00430956	RBM47	FALSE
19_47129343_47129637	chr19	47129343	47129637	2	-0.235448	6.17348e-09	0.00431894	PTGIR	FALSE
8_129060815_129061054	chr8	129060815	129061054	3	-0.21483	6.21472e-09	0.00434779	MIR1207|PVT1	FALSE
17_3416273_3416525	chr17	3416273	3416525	3	0.324541	6.24867e-09	0.00437154		FALSE
4_54424476_54424596	chr4	54424476	54424596	2	0.353195	6.25561e-09	0.00437639	LNX1	FALSE
1_2839935_2840177	chr1	2839935	2840177	2	-0.366679	6.29283e-09	0.00440243		FALSE
17_59473124_59473674	chr17	59473124	59473674	3	0.374639	6.31212e-09	0.00441593		FALSE
1_47799827_47800167	chr1	47799827	47800167	3	0.104433	6.31468e-09	0.00441772	CMPK1	FALSE
18_10453969_10454085	chr18	10453969	10454085	2	0.305983	6.32804e-09	0.00442706	APCDD1	FALSE
6_33396247_33396407	chr6	33396247	33396407	5	0.129024	6.38468e-09	0.00446669	SYNGAP1	FALSE
19_4535070_4535188	chr19	4535070	4535188	2	0.112842	6.4668e-09	0.00452414	PLIN5	FALSE
5_180071756_180071816	chr5	180071756	180071816	2	-0.1996	6.54741e-09	0.00458053	FLT4	FALSE
5_178286626_178286735	chr5	178286626	178286735	2	-0.204526	6.5697e-09	0.00459613	ZNF354B	FALSE
7_5253804_5254072	chr7	5253804	5254072	4	0.181814	6.59953e-09	0.004617	WIPI2	FALSE
6_32038747_32038881	chr6	32038747	32038881	2	0.613705	6.6e-09	0.00461733	TNXB	FALSE
1_26495874_26496236	chr1	26495874	26496236	5	-0.0770758	6.61599e-09	0.00462851	ZNF593	FALSE
4_2252007_2252195	chr4	2252007	2252195	2	-0.205355	6.65887e-09	0.00465851	MXD4	FALSE
13_113776917_113777160	chr13	113776917	113777160	7	0.128945	6.70328e-09	0.00468958	F10	FALSE
15_98503857_98503874	chr15	98503857	98503874	2	0.231631	6.75745e-09	0.00472748	ARRDC4	FALSE
12_131439172_131439301	chr12	131439172	131439301	2	-0.233687	6.77207e-09	0.00473771	GPR133	FALSE
2_119611101_119611362	chr2	119611101	119611362	3	0.448253	6.791e-09	0.00475095		FALSE
6_32026350_32026605	chr6	32026350	32026605	2	0.495556	6.80595e-09	0.00476141	TNXB	FALSE
1_236304396_236304503	chr1	236304396	236304503	2	0.372958	6.88285e-09	0.00481521	GPR137B	FALSE
21_38064699_38065184	chr21	38064699	38065184	2	0.280562	6.88666e-09	0.00481787		FALSE
11_69706831_69706901	chr11	69706831	69706901	2	-0.185798	6.90744e-09	0.00483241		FALSE
5_134915042_134915085	chr5	134915042	134915085	2	0.302361	6.91403e-09	0.00483702	CXCL14	FALSE
10_6233757_6233774	chr10	6233757	6233774	2	-0.196202	7.00868e-09	0.00490324	PFKFB3	FALSE
19_49232542_49232604	chr19	49232542	49232604	2	0.226137	7.02561e-09	0.00491508	RASIP1	FALSE
15_78933807_78933820	chr15	78933807	78933820	2	0.483139	7.04827e-09	0.00493093	CHRNB4	FALSE
11_67340713_67340775	chr11	67340713	67340775	2	-0.242794	7.05888e-09	0.00493836		FALSE
21_22369310_22370347	chr21	22369310	22370347	7	0.196162	7.08102e-09	0.00495385	NCAM2	FALSE
10_1715848_1715879	chr10	1715848	1715879	2	-0.229216	7.11614e-09	0.00497842	ADARB2	FALSE
12_9800544_9800555	chr12	9800544	9800555	2	0.211475	7.1275e-09	0.00498636	LOC374443	FALSE
8_74332435_74332815	chr8	74332435	74332815	3	0.191967	7.15224e-09	0.00500367		FALSE
3_125314599_125314608	chr3	125314599	125314608	2	0.209014	7.21802e-09	0.00504969	OSBPL11	FALSE
1_17944356_17944423	chr1	17944356	17944423	2	-0.358608	7.24613e-09	0.00506936	ARHGEF10L	FALSE
15_70169052_70169112	chr15	70169052	70169112	2	0.492076	7.40521e-09	0.00518065		FALSE
15_37782428_37783120	chr15	37782428	37783120	5	-0.108655	7.43055e-09	0.00519837		FALSE
12_22777409_22777430	chr12	22777409	22777430	2	0.413397	7.58246e-09	0.00530465	ETNK1	FALSE
18_45663048_45663129	chr18	45663048	45663129	2	0.41725	7.61867e-09	0.00532998		FALSE
6_29717656_29717917	chr6	29717656	29717917	2	-0.17741	7.65836e-09	0.00535775	LOC285830	FALSE
20_62273971_62274085	chr20	62273971	62274085	2	0.30297	7.67264e-09	0.00536774	STMN3	FALSE
10_134680756_134680867	chr10	134680756	134680867	2	0.200731	7.67315e-09	0.0053681		FALSE
6_127840334_127840704	chr6	127840334	127840704	6	0.148526	7.73744e-09	0.00541307	C6orf174	FALSE
3_46923068_46923433	chr3	46923068	46923433	2	0.191591	7.81107e-09	0.00546459	PTH1R	FALSE
19_10530736_10530972	chr19	10530736	10530972	2	0.120146	7.82919e-09	0.00547726	PDE4A	FALSE
6_1594827_1595099	chr6	1594827	1595099	2	-0.296669	7.84479e-09	0.00548818		TRUE
5_161111187_161111441	chr5	161111187	161111441	2	-0.287371	7.88075e-09	0.00551333	GABRA6	FALSE
11_117069900_117069966	chr11	117069900	117069966	2	0.369257	7.90037e-09	0.00552706	TAGLN	FALSE
10_45923374_45923705	chr10	45923374	45923705	3	0.310157	7.90918e-09	0.00553322	ALOX5	FALSE
1_182362088_182362230	chr1	182362088	182362230	2	-0.298981	8.0149e-09	0.00560719	GLUL	FALSE
1_54518153_54518492	chr1	54518153	54518492	3	0.222496	8.04401e-09	0.00562755	C1orf83|TMEM59	FALSE
17_39558496_39558499	chr17	39558496	39558499	2	-0.246915	8.06569e-09	0.00564271		FALSE
13_102104707_102104807	chr13	102104707	102104807	2	0.350136	8.1048e-09	0.00567008	ITGBL1	FALSE
2_20212831_20213110	chr2	20212831	20213110	2	0.211224	8.13207e-09	0.00568915	MATN3	FALSE
22_39712956_39713008	chr22	39712956	39713008	2	-0.163701	8.17668e-09	0.00572037	RNU86|RPL3	TRUE
1_36850933_36851558	chr1	36850933	36851558	3	0.142517	8.19739e-09	0.00573485	STK40	FALSE
10_131566948_131567073	chr10	131566948	131567073	2	0.159894	8.22535e-09	0.00575442		FALSE
3_108308228_108308234	chr3	108308228	108308234	3	0.180306	8.2306e-09	0.00575809	DZIP3|KIAA1524	FALSE
10_96442674_96443071	chr10	96442674	96443071	2	0.292179	8.23394e-09	0.00576042	CYP2C18	FALSE
1_47009527_47009707	chr1	47009527	47009707	2	0.263796	8.23398e-09	0.00576045		FALSE
6_100055039_100056060	chr6	100055039	100056060	5	0.182116	8.33567e-09	0.0058316	PRDM13	FALSE
14_35871715_35871954	chr14	35871715	35871954	2	0.314188	8.45852e-09	0.00591754	NFKBIA	FALSE
17_38521067_38521232	chr17	38521067	38521232	2	0.23316	8.49702e-09	0.00594447	GJD3	FALSE
1_41444693_41444812	chr1	41444693	41444812	4	0.233089	8.54013e-09	0.00597463	CTPS	FALSE
19_696859_696946	chr19	696859	696946	2	0.203042	8.55378e-09	0.00598418	PRSSL1	FALSE
14_102508902_102508999	chr14	102508902	102508999	2	-0.201118	8.56638e-09	0.00599299	DYNC1H1	FALSE
6_132272609_132272790	chr6	132272609	132272790	2	0.260568	8.58426e-09	0.00600551	CTGF	FALSE
3_125900093_125900108	chr3	125900093	125900108	2	0.289362	8.64717e-09	0.00604952	ALDH1L1	FALSE
18_3880086_3880510	chr18	3880086	3880510	2	-0.15966	8.66531e-09	0.00606221	DLGAP1	FALSE
6_33256216_33256222	chr6	33256216	33256222	2	-0.148404	8.69165e-09	0.00608064	PFDN6|WDR46	FALSE
17_73083632_73083692	chr17	73083632	73083692	2	0.263242	8.71622e-09	0.00609782	SLC16A5	FALSE
21_43655256_43655464	chr21	43655256	43655464	2	0.250082	8.72774e-09	0.00610588	ABCG1	FALSE
2_218770208_218770270	chr2	218770208	218770270	3	0.229741	8.79198e-09	0.00615082	TNS1	TRUE
8_28919075_28919234	chr8	28919075	28919234	2	-0.314578	8.80841e-09	0.00616232		FALSE
3_139257866_139258166	chr3	139257866	139258166	3	0.207878	8.91447e-09	0.00623652	RBP1	FALSE
17_17465224_17465242	chr17	17465224	17465242	2	0.409654	8.94253e-09	0.00625615	PEMT	FALSE
17_80275498_80275530	chr17	80275498	80275530	2	0.143957	9.03057e-09	0.00631774	CD7	FALSE
1_202091933_202092005	chr1	202091933	202092005	4	0.275833	9.0352e-09	0.00632098	GPR37L1	FALSE
1_154301510_154301964	chr1	154301510	154301964	2	0.310966	9.07677e-09	0.00635006	ATP8B2	FALSE
7_30951381_30951392	chr7	30951381	30951392	2	-0.326862	9.10492e-09	0.00636975	AQP1	FALSE
16_56681867_56681945	chr16	56681867	56681945	2	0.197281	9.1602e-09	0.00640843		FALSE
1_6260181_6260346	chr1	6260181	6260346	2	0.195747	9.18303e-09	0.0064244	RPL22	FALSE
1_161068252_161068715	chr1	161068252	161068715	2	0.21797	9.2139e-09	0.00644599	KLHDC9	FALSE
2_128422113_128422120	chr2	128422113	128422120	2	0.404185	9.33691e-09	0.00653205	LIMS2	FALSE
1_10764512_10764886	chr1	10764512	10764886	2	0.450162	9.36643e-09	0.00655271	CASZ1	FALSE
22_43623455_43623494	chr22	43623455	43623494	2	0.233188	9.3829e-09	0.00656423	SCUBE1	FALSE
17_738822_738869	chr17	738822	738869	2	-0.414426	9.39863e-09	0.00657523	NXN	FALSE
11_133826660_133827193	chr11	133826660	133827193	5	0.148352	9.45814e-09	0.00661687	IGSF9B	FALSE
1_147781887_147782558	chr1	147781887	147782558	6	0.22153	9.51796e-09	0.00665872		FALSE
19_35630388_35630474	chr19	35630388	35630474	2	0.316212	9.57779e-09	0.00670057	FXYD1	FALSE
1_934036_934390	chr1	934036	934390	2	0.214631	9.63649e-09	0.00674164		FALSE
15_67458370_67458398	chr15	67458370	67458398	2	0.339529	9.70746e-09	0.00679129	SMAD3	FALSE
5_43040438_43040505	chr5	43040438	43040505	2	0.202461	9.74142e-09	0.00681505	C5orf39	FALSE
7_1660443_1660685	chr7	1660443	1660685	2	-0.219612	9.74916e-09	0.00682046		FALSE
12_6881629_6881997	chr12	6881629	6881997	2	0.217731	9.96346e-09	0.00697038	LAG3	FALSE
7_1094263_1094737	chr7	1094263	1094737	2	0.214555	9.99119e-09	0.00698979	C7orf50	TRUE
1_19639438_19639494	chr1	19639438	19639494	2	0.206947	1.00001e-08	0.00699601	AKR7A2|PQLC2	FALSE
10_99734513_99734805	chr10	99734513	99734805	3	0.269076	1.0016e-08	0.00700714	CRTAC1	FALSE
2_209119992_209120001	chr2	209119992	209120001	2	0.17941	1.00182e-08	0.00700871	IDH1	FALSE
8_144545814_144546287	chr8	144545814	144546287	2	0.163141	1.00581e-08	0.00703663	ZC3H3	FALSE
3_126854676_126854933	chr3	126854676	126854933	2	-0.212031	1.00997e-08	0.00706567		FALSE
17_79278193_79278301	chr17	79278193	79278301	2	-0.237006	1.01268e-08	0.00708464	C17orf55	FALSE
11_2292905_2292914	chr11	2292905	2292914	2	0.211882	1.016e-08	0.00710792	ASCL2	FALSE
14_23624377_23624788	chr14	23624377	23624788	2	0.271546	1.01692e-08	0.00711433	SLC7A8	FALSE
17_18162181_18162366	chr17	18162181	18162366	5	0.191772	1.01754e-08	0.00711865	FLII	FALSE
17_6358363_6358415	chr17	6358363	6358415	2	0.20796	1.01855e-08	0.00712576	PITPNM3	FALSE
7_43152125_43152542	chr7	43152125	43152542	4	0.121669	1.02017e-08	0.00713703	HECW1	FALSE
4_13540850_13541444	chr4	13540850	13541444	3	-0.24199	1.02912e-08	0.0071997		FALSE
2_242713790_242714016	chr2	242713790	242714016	2	-0.236754	1.02934e-08	0.00720118		FALSE
19_49652444_49652751	chr19	49652444	49652751	3	0.141883	1.0329e-08	0.0072261	PPFIA3	FALSE
1_163172649_163172914	chr1	163172649	163172914	2	0.174512	1.03309e-08	0.00722745	RGS5	FALSE
20_31331814_31331973	chr20	31331814	31331973	4	0.179383	1.03727e-08	0.00725672	COMMD7	FALSE
2_119599748_119600948	chr2	119599748	119600948	7	0.431627	1.03814e-08	0.00726276	EN1	FALSE
8_41164679_41165144	chr8	41164679	41165144	2	0.278787	1.04451e-08	0.00730736	SFRP1	FALSE
7_155164294_155164762	chr7	155164294	155164762	2	0.273682	1.05469e-08	0.00737859		FALSE
4_4867387_4867839	chr4	4867387	4867839	5	0.137386	1.05852e-08	0.00740538		FALSE
22_23487411_23487458	chr22	23487411	23487458	4	0.0885952	1.05966e-08	0.00741336	RAB36	FALSE
22_41777804_41777847	chr22	41777804	41777847	3	0.204043	1.06251e-08	0.0074333	TEF	FALSE
13_28544760_28545214	chr13	28544760	28545214	3	0.198168	1.06381e-08	0.00744235	CDX2	FALSE
11_67777715_67777737	chr11	67777715	67777737	2	0.179438	1.0646e-08	0.00744786	ALDH3B1	FALSE
1_898852_899000	chr1	898852	899000	2	-0.209995	1.06755e-08	0.0074685	KLHL17	FALSE
11_71725340_71725424	chr11	71725340	71725424	2	0.436282	1.07299e-08	0.00750662	NUMA1	FALSE
1_200842282_200842429	chr1	200842282	200842429	2	0.366535	1.07953e-08	0.00755231	GPR25	FALSE
11_45824647_45824652	chr11	45824647	45824652	2	0.234282	1.08279e-08	0.00757518	SLC35C1	FALSE
8_102503892_102503970	chr8	102503892	102503970	3	0.347949	1.08452e-08	0.00758726	GRHL2	FALSE
1_111744108_111744309	chr1	111744108	111744309	2	0.211651	1.08661e-08	0.00760186	DENND2D	FALSE
2_239056585_239056629	chr2	239056585	239056629	2	0.189783	1.08713e-08	0.00760552	KLHL30	FALSE
12_132660982_132661639	chr12	132660982	132661639	4	-0.164078	1.09043e-08	0.00762859		FALSE
18_34834605_34834690	chr18	34834605	34834690	2	0.2042	1.11244e-08	0.00778255	BRUNOL4	FALSE
20_3644097_3644192	chr20	3644097	3644192	3	0.19171	1.12884e-08	0.0078973	GFRA4	FALSE
16_67282115_67282407	chr16	67282115	67282407	2	0.211657	1.13516e-08	0.00794154	FHOD1|SLC9A5	FALSE
4_81106772_81106857	chr4	81106772	81106857	2	0.311382	1.13984e-08	0.00797425	PRDM8	FALSE
18_21032774_21033072	chr18	21032774	21033072	3	0.178883	1.14686e-08	0.00802335	RIOK3	FALSE
10_568553_568840	chr10	568553	568840	2	-0.211483	1.14858e-08	0.00803538	DIP2C	FALSE
19_15342982_15343170	chr19	15342982	15343170	2	0.202183	1.16677e-08	0.00816268	EPHX3	FALSE
17_39019545_39019724	chr17	39019545	39019724	2	0.233415	1.16688e-08	0.00816345	KRT12	FALSE
14_57277366_57278084	chr14	57277366	57278084	4	0.265666	1.1722e-08	0.00820067	OTX2	FALSE
6_30853569_30853608	chr6	30853569	30853608	2	0.285312	1.17577e-08	0.00822561	DDR1	FALSE
11_10590003_10590159	chr11	10590003	10590159	2	0.307235	1.18224e-08	0.00827088	LYVE1	FALSE
2_71167117_71167151	chr2	71167117	71167151	2	0.136635	1.18576e-08	0.00829554	ATP6V1B1	FALSE
4_10459163_10460009	chr4	10459163	10460009	8	0.175735	1.20199e-08	0.00840903	ZNF518B	FALSE
19_8274853_8274890	chr19	8274853	8274890	2	0.19796	1.2092e-08	0.00845948	LASS4	FALSE
11_70976678_70976779	chr11	70976678	70976779	2	-0.19282	1.21406e-08	0.00849347		FALSE
6_30228243_30228245	chr6	30228243	30228245	2	0.154858	1.22154e-08	0.00854587	HLA-L	FALSE
20_44441064_44441519	chr20	44441064	44441519	7	0.129998	1.22155e-08	0.00854593	UBE2C	FALSE
6_170531259_170531435	chr6	170531259	170531435	2	-0.189832	1.2278e-08	0.00858966		FALSE
11_64522232_64522266	chr11	64522232	64522266	2	0.177015	1.23184e-08	0.00861786	PYGM	FALSE
16_68278871_68278969	chr16	68278871	68278969	3	0.172632	1.25245e-08	0.00876209	PLA2G15	FALSE
10_121356708_121356721	chr10	121356708	121356721	2	0.209415	1.26203e-08	0.00882908	TIAL1	FALSE
6_32118312_32118315	chr6	32118312	32118315	2	0.371335	1.26712e-08	0.00886468	PRRT1	FALSE
19_10736006_10736049	chr19	10736006	10736049	3	0.435214	1.26784e-08	0.00886973	SLC44A2	FALSE
3_184104380_184104481	chr3	184104380	184104481	2	0.449269	1.2713e-08	0.00889396	CHRD	FALSE
8_73856157_73856193	chr8	73856157	73856193	2	0.282193	1.27758e-08	0.00893792		FALSE
20_55842071_55842375	chr20	55842071	55842375	2	0.212298	1.2808e-08	0.00896039	BMP7	FALSE
10_121249868_121250007	chr10	121249868	121250007	2	-0.177958	1.29318e-08	0.00904701		FALSE
15_90358483_90358537	chr15	90358483	90358537	2	0.167131	1.29431e-08	0.0090549	ANPEP	FALSE
[truncated: 480 more rows]

## Sheet: Table_S4_pw
Table S4. GO and KEGG terms that are enriched among differently methylated sites comparing low-grade and high-grade cartilage (FDR < 0.05).
ID	ONTOLOGY	TERM	type	N	DE	P.DE	FDR	SigGenesInSet
GO:0005201	MF	extracellular matrix structural constituent	go	156	92	6.66131e-11	3.25405e-07	ENAM,SPON1,FBLN5,EMILIN1,CHI3L1,CTHRC1,PODN,COL1A1,COL2A1,COL3A1,COL4A1,COL4A2,COL5A1,COL5A2,COL6A1,COL6A2,COL6A3,COL7A1,COL8A1,COL9A1,COL9A2,COL9A3,COL11A2,COL12A1,COL13A1,COL15A1,COL16A1,COL19A1,COMP,HAPLN1,CHADL,AEBP1,ACAN,DPT,ECM1,ELN,FBLN1,FBN1,FGB,MMRN1,FMOD,FN1,COL24A1,AMBN,ABI3BP,EFEMP2,HSPG2,COL28A1,IGFBP7,CCN1,LAMA3,LAMA4,LAMB1,LAMB2,LAMB3,LAMC1,LAMC2,LTBP1,LTBP2,LUM,MATN1,MATN2,MATN3,M…
GO:0019838	MF	growth factor binding	go	133	77	3.98319e-07	0.000774053	ESM1,VASN,WFIKKN2,COL1A1,COL2A1,COL3A1,COL4A1,COL5A1,COL6A1,ACVR1C,CCN2,KLB,DUSP1,EGFR,HTRA4,ERBB2,ERBB3,FGFR1,FGFR3,FGFR2,FGFR4,FSTL4,FLT1,FLT4,LRRC32,GHR,GLG1,GPC1,IGF1R,IGF2R,IGFBP4,IGFBP5,IGFBP6,IGFBP7,CCN1,IL2RB,IL6R,IL11RA,INSR,ITGA6,ITGB3,ITGB4,LTBP1,LTBP2,LTBP3,NGFR,NTRK1,NTRK3,FURIN,PCSK6,CRIM1,PDGFA,PDGFB,PDGFRB,FGFRL1,HTRA1,TWSG1,PTN,S100A13,RHBDF1,TGFB3,TGFBR2,TGFBR3,THBS1,PXDN,RHBDF2…
GO:0051015	MF	actin filament binding	go	198	106	4.75365e-07	0.000774053	USH1C,ARPC1B,CORO2B,GAS2L1,AVIL,IQGAP2,GJB6,TWF2,FMNL2,ADD2,ADD3,ADSS1,MISP,MYOM3,SHROOM1,CTNNA1,CTNNA2,SYNE3,XIRP1,EGFR,TMEM201,SAMD14,DMTN,ABLIM3,MYO16,FLII,MPRIP,CYFIP1,SYNE2,SYNE1,MACF1,CORO1C,PANX1,GAS2L2,ABL1,FSCN2,GAS2,ABL2,BIN1,GAS2L3,DBNL,FHOD1,GSN,ANXA6,HIP1,ESPNL,LASP1,ABLIM1,MYO18A,MYO1B,MYH9,MYH11,MYO1C,MYO1E,MYO5A,MYO7A,MYO10,VILL,MYO15A,ABITRAM,FERMT1,MYO5C,CORO1B,ERMN,SHROOM3,MYH7…
GO:0051216	BP	cartilage development	go	191	103	6.817e-07	0.000832527	CHI3L1,ADAMTS7,OSR2,COL1A1,COL2A1,COL11A2,COMP,RFLNA,CCN2,CHADL,CTSK,ACAN,ECM1,TAPT1,ESRRA,EVC,FGF6,FGF9,FGFR1,FGFR3,CHSY1,SULF1,SATB2,CHRDL2,POC1A,GLG1,GLI2,GLI3,GNAS,GPLD1,ANXA6,HOXA3,HOXA11,HOXB3,HOXC4,HYAL1,CCN1,BMP8A,HES5,SNORC,MUSTN1,LOXL2,LTBP3,LUM,SMAD1,SMAD3,SMAD7,MATN1,MATN3,MEF2D,MSX1,NPPC,ROR2,CHST11,PAX7,ZNF219,PITX1,PKD1,PRRX1,POR,SMPD3,SOX6,CSGALNACT1,MAPK3,SULF2,PTH1R,PTPN11,RARA,…
GO:0030020	MF	extracellular matrix structural constituent conferring tensile strength	go	39	29	4.0696e-06	0.003976	COL1A1,COL2A1,COL3A1,COL4A1,COL4A2,COL5A1,COL5A2,COL6A1,COL6A2,COL6A3,COL7A1,COL8A1,COL9A1,COL9A2,COL9A3,COL11A2,COL12A1,COL13A1,COL15A1,COL16A1,COL19A1,COL24A1,COL28A1,COL5A3,COL14A1,COL18A1,COL25A1,COL27A1,COL23A1
GO:0007229	BP	integrin-mediated signaling pathway	go	104	57	1.37303e-05	0.0109114	TSPAN32,CDH17,VAV3,COL3A1,COL16A1,CCN2,CTNNA1,DOCK1,FYB2,EMP2,DMTN,PTK2B,FCER1G,FGR,ITGA11,FN1,ABL1,FUT8,LAT,ITGA6,ITGA1,ITGA2,ITGA2B,ITGA3,ITGA9,ITGAE,ITGB2,ITGB3,ITGB4,ITGB5,ITGB7,LAMA3,LIMS1,MYH9,NEDD9,NME2,FERMT1,LIMS2,PRKD1,ERBIN,PTK2,PTN,PTPN11,DST,SRC,THY1,TLN1,TXK,ZYX,CCM2,CUL3,LOXL3,SEMA7A,PLPP3,NRP1,ITGBL1,BCAR1,CD63
GO:0071526	BP	semaphorin-plexin signaling pathway	go	37	28	1.86983e-05	0.0109114	PLXNC1,SEMA3A,SEMA6C,SEMA4F,SEMA4D,SEMA4B,SEMA3C,SEMA3D,PLXND1,SH3BP1,PLXNB2,GDNF,ARHGDIA,NCAM1,PLXNA1,PLXNA2,PLXNB1,SEMA5B,SEMA4C,SEMA3G,SEMA6A,RAC1,SEMA3F,SEMA3B,SEMA7A,NRP2,NRP1,PLXNA4
GO:0007044	BP	cell-substrate junction assembly	go	97	59	2.22759e-05	0.0109114	CORO2B,DLC1,TESK2,SORBS1,WHAMM,COL16A1,EFNA5,DMTN,PTK2B,LIMCH1,CLASP2,CLASP1,FN1,MACF1,CORO1C,ABL1,RHOD,FMN1,ITGA6,ITGA2,ITGB4,KRT5,LAMA3,LAMB3,LAMC1,LAMC2,LIMS1,LRP1,SMAD3,MYOC,PLEC,WNT4,BCAS3,PTEN,PTK2,PTPRJ,RAC1,BCR,S100A10,SDC4,SFRP1,SLC9A1,DST,SRC,THBS1,THY1,TLN1,ACTG1,TNS1,TRIP6,VCL,AJUBA,ACTN1,ACTN2,NRP1,ARHGEF7,ACTN3,ACVRL1,MAP4K4,CD151
GO:0017048	MF	Rho GTPase binding	go	144	77	2.31326e-05	0.0109114	FARP1,NET1,CDC42EP2,VAV3,CDC42EP3,IQGAP2,CDC42EP1,AKAP13,FMNL2,FGD4,WHAMM,ARHGEF19,CDC42EP5,FGD5,DOCK1,DOCK2,DVL3,SPATA13,ARHGEF15,DAAM1,CYFIP1,ARHGEF12,ARHGEF18,DAAM2,CDC42EP4,CORO1C,SH3BP1,NGEF,PLEKHG3,TIAM2,CYFIP2,ARHGEF16,STXBP6,STRN3,ITPKA,ARHGDIA,ARHGDIB,ARHGDIG,PLEKHG7,MYO9B,NCF2,PAK1,ARHGEF3,ARHGAP17,ARHGEF10L,FGD6,PKN1,PLEKHG5,SRGAP1,PREX1,KIAA1614,RGL2,BCR,RTKN,ARHGEF28,C15orf62,INF2,EP…
GO:0005178	MF	integrin binding	go	141	72	2.50178e-05	0.0109114	CDH17,FBLN5,CD226,ESM1,ADAMTS5,EMILIN1,COL3A1,COL5A1,COL16A1,COMP,CCN2,EGFR,EMP2,FAP,FBN1,FGF1,FN1,NRG1,HMGB1,ICAM2,ICAM3,IGF1,IGF2,CCN1,ITGA2,ITGA3,ITGB2,ITGB3,ITGB4,ITGB5,ITGB7,LAMA3,LAMB1,LAMB2,MYH9,P4HB,FERMT1,PRKCA,PTK2,PTN,PTPN2,PXN,CDH26,CX3CL1,CXCL12,TNN,DST,SPP1,SRC,TGFBI,THBS1,THY1,TIMP2,TLN1,TSPAN4,TNXB,UTRN,VCAM1,VWF,TLN2,LTBP4,SEMA7A,FRMD5,LGALS12,PLPP3,ACTN1,ACTN2,CCN5,CCN4,ACTN3,CD…
GO:0034109	BP	homotypic cell-cell adhesion	go	82	47	2.48019e-05	0.0109114	SH2B3,PTPRU,TSPAN32,MYL9,PDPN,C1QTNF1,CLIC1,COMP,CSRP1,ADAMTS18,ABAT,DSC2,DSG2,DSP,DMTN,FGB,FN1,SLC7A11,ALOX12,GNAS,ANK3,HSPB1,ITGA2B,ITGB3,JAK1,JUP,PEAR1,MPL,MYH9,PIK3CG,PRKCA,PRKCD,PRKG1,PTPN6,RDX,ACTB,P2RY12,TLN1,ACTG1,VCL,ZNF703,MEGF11,MEGF10,UBASH3B,TNFSF11,PLPP3,CD9,TJP2
GO:0060348	BP	bone development	go	195	99	2.79538e-05	0.0109114	SH2B3,SEMA4D,FOXN3,AKAP13,OSR2,SLC38A10,COL1A1,COL2A1,COL13A1,COMP,RFLNA,ZFPM1,PHOSPHO1,ASXL1,DLX5,ANO6,TAPT1,FBN1,FGFR3,FGFR2,CHSY1,FLI1,SULF1,TTC9,ALPL,POC1A,ZNF385A,GJA1,FOXP1,GLG1,GLI3,GNAS,SH3PXD2B,ANKRD11,HAS2,ANXA6,HOXA11,HOXB4,IGF1,LRP5,LTBP3,SMAD1,MATN1,MEF2D,MSX1,MYOC,NPPC,TIFAB,PAX1,SBDS,PLXNB1,POR,MED1,PPIB,SMPD3,CSGALNACT1,SULF2,PDGFC,CYP26B1,FAM20C,BBX,PTPN6,PTPN11,RARA,RARB,RARG,TR…
GO:0002062	BP	chondrocyte differentiation	go	105	62	2.90374e-05	0.0109114	ADAMTS7,OSR2,COL2A1,COMP,RFLNA,CCN2,CHADL,ACAN,ECM1,FGF9,FGFR1,FGFR3,CHSY1,SULF1,POC1A,GLG1,GLI2,GLI3,GPLD1,ANXA6,HOXA11,MUSTN1,LOXL2,LTBP3,SMAD3,SMAD7,MATN1,MEF2D,NPPC,CHST11,ZNF219,POR,SMPD3,SOX6,SULF2,PTH1R,PTPN11,RARB,RARG,CREB3L2,BMP2,BMP6,BMPR1A,BMPR1B,SOX5,SOX9,TGFBI,TGFBR2,WNT10B,WNT9A,ZBTB16,HMGA2,WNT5B,AXIN2,COL27A1,RUNX2,RUNX1,RUNX3,SERPINH1,FGF18,CCN4,ACVRL1
GO:0150115	BP	cell-substrate junction organization	go	100	60	3.57474e-05	0.012136	CORO2B,DLC1,TESK2,SORBS1,WHAMM,COL16A1,EFNA5,DMTN,PTK2B,LIMCH1,CLASP2,CLASP1,FN1,MACF1,CORO1C,ABL1,RHOD,FMN1,ITGA6,ITGA2,ITGB4,KRT5,LAMA3,LAMB3,LAMC1,LAMC2,LIMS1,LRP1,SMAD3,MYOC,PLEC,WNT4,BCAS3,PTEN,PTK2,PTPRJ,RAC1,BCR,S100A10,SDC4,SFRP1,SLC9A1,DST,SRC,THBS1,THY1,TLN1,ACTG1,TNS1,TRIP6,VCL,AJUBA,ACTN1,ACTN2,NRP1,ARHGEF7,ACTN3,ACVRL1,MAP4K4,CD151,IQSEC1
GO:0030168	BP	platelet activation	go	152	76	3.93123e-05	0.012136	SH2B3,TSPAN32,MYL9,VAV3,PDPN,C1QTNF1,CLIC1,COL1A1,COL3A1,COMP,CSRP1,DGKA,DGKB,DGKG,DGKH,DGKQ,ADAMTS18,ABAT,DMTN,FCER1G,FGB,FN1,SLC7A11,ALOX12,GNA11,GNA12,GNAQ,GNAS,GP1BB,GP9,HSPB1,TREML1,ITGA2B,ITGB3,ITPR1,ITPR3,PEAR1,LCK,LCP2,ARRB1,MPL,MYH9,NOS3,PDGFA,PDGFB,PIK3CA,PIK3CG,PIK3R1,PLCG2,PLSCR1,GNG2,PRKCA,PRKCB,PRKCD,PRKCE,PRKCH,PRKG1,MAPK3,PTPN6,PTPN11,ACTB,SELP,P2RY12,SRC,TLN1,ACTG1,TXK,VAV2,VCL,V…
GO:0051897	BP	positive regulation of protein kinase B signaling	go	174	82	4.22339e-05	0.012136	ADAM8,SPRY2,RAMP3,CHI3L1,C1QTNF1,PIK3AP1,CCR7,CSF3,KLB,AKR1C2,HBEGF,EGFR,ERBB2,ERBB3,ESR1,F3,F7,FGF1,FGF6,FGF9,FGFR1,FGFR3,FGFR2,FGFR4,RASD2,MTOR,GAB1,GATA3,FGF20,GCNT2,FGF22,ANGPT1,GRB2,NRG1,HIP1,IGF1R,IGF2,IGFBP5,INS,INSR,IRS1,TNFAIP8L3,LCK,MIR126,MIR199A1,MIR199B,MC1R,MYOC,OSM,P2RX4,PDGFA,PDGFB,PDGFRB,PHB,PIK3CA,PIK3CD,PIK3CG,PIK3R1,PIK3R2,MEIS3,RTN4,MYORG,PTK2,PTPN11,PTPRJ,RAC1,RAC2,CCL19,CX3…
GO:1903053	BP	regulation of extracellular matrix organization	go	43	29	4.13032e-05	0.012136	PDPN,EMILIN1,CHADL,DAG1,AEBP1,DPP4,ETS1,FAP,FGFR4,CLASP2,PHLDB1,CLASP1,ABL1,RGCC,HAS2,LRP1,SMAD3,MELTF,NOTCH1,DDR2,RIC1,RB1,FSCN1,SOX9,TNFRSF1A,DDR1,COLGALT1,ANTXR1,ADTRP,CFLAR
GO:0005581	CC	collagen trimer	go	84	45	4.58753e-05	0.0124501	C1QL1,EMILIN1,C1QTNF1,C1QTNF3,C1QTNF5,C1QTNF7,CTHRC1,COL1A1,COL2A1,COL3A1,COL4A1,COL4A2,COL5A1,COL5A2,COL6A1,COL6A2,COL6A3,COL7A1,COL8A1,COL9A1,COL9A2,COL9A3,COL11A2,COL12A1,COL13A1,COL15A1,COL16A1,COL19A1,COL24A1,COL28A1,GLDN,C1QTNF8,LUM,MBL2,COL5A3,SCARA3,WDR33,COL20A1,SFTPD,C1QB,COL14A1,COL18A1,COLEC12,COL25A1,COL27A1,COL23A1
GO:0010634	BP	positive regulation of epithelial cell migration	go	165	79	5.21791e-05	0.0134155	AKT3,AMOTL1,DOCK1,HBEGF,AKT1,ETS1,PTK2B,FGF1,FGFR1,CLASP2,FLT4,SASH1,CLASP1,ALOX12,MTOR,ABL1,PRKD2,ADGRA2,GATA3,FOXP1,GPLD1,ANGPT1,GRN,HAS2,HMGB1,HSPB1,HYAL1,ITGA2,ITGA3,ITGB3,MIR10A,MIR126,MIR199A1,MIR199B,MIR23A,MIR27A,MIR296,MMP9,NFE2L2,NOS3,P2RX4,ZNF580,ANGPT4,PDGFB,HDAC7,PLCG1,PLCG2,RIN2,EPB41L4B,BCAS3,PRKCA,PRKCE,PRKD1,MAP2K3,LGMN,RTN4,JCAD,RREB1,SMOC2,SOX9,SP1,SPARC,SRC,STAT5A,TDGF1,TGFB2,…
GO:0030199	BP	collagen fibril organization	go	53	33	5.83126e-05	0.0138141	CRTAP,EMILIN1,COL1A1,COL2A1,COL3A1,COL5A1,COL5A2,COL11A2,COL12A1,COL13A1,COMP,ADAMTS14,CHADL,AEBP1,ACAN,DPT,FMOD,LOXL1,LOXL2,LUM,MMP11,NF1,DDR2,COL5A3,RB1,TGFB2,TNXB,COL14A1,PXDN,COLGALT1,LOXL3,SERPINH1,ADAMTS3,ADAMTS2
GO:0061572	BP	actin filament bundle organization	go	155	81	5.93851e-05	0.0138141	USH1C,SORBS3,CORO2B,DLC1,RAPGEF3,BAIAP2,SORBS1,SYNPO,ARAP1,ADD2,ADD3,SHROOM1,RFLNA,CCN2,SYNPO2,DPYSL3,ELN,DMTN,EPHA1,PTK2B,FAM171A1,PHACTR1,ARHGEF15,LIMCH1,SWAP70,CLASP2,CLASP1,ARHGEF18,MTOR,ABL1,FSCN2,SH3PXD2B,RGCC,FHOD1,RHOD,ESPNL,ITGB5,ARRB1,SMAD3,MYO1B,MYOC,NEDD9,PAK1,PRKN,PAWR,SHANK1,EVL,INPP5K,PFN2,PIK3R1,WNT4,ARHGEF10L,CARMIL1,ASAP3,BAIAP2L1,CORO1B,SHTN1,PXN,RAC1,RDX,S100A10,CX3CL1,SDC4,SF…
GO:0001954	BP	positive regulation of cell-matrix adhesion	go	55	33	7.62571e-05	0.0164643	CDH13,CDK6,CCR7,COL16A1,CSF1,DAG1,EMP2,EPHA1,PTK2B,ABL1,DISC1,FMN1,JUP,LIMS1,SMAD3,MYOC,NINJ1,WNT4,RIN2,FERMT1,PRKCZ,PTPRJ,RAC1,PLEKHA2,S100A10,CX3CL1,SDC4,SFRP1,THY1,UTRN,SKAP1,NRP1,MAP4K4
GO:0030175	CC	filopodium	go	100	55	7.75185e-05	0.0164643	FARP1,RAPGEF3,BAIAP2,PDPN,IGF2BP1,IQGAP2,TWF2,FGD4,AP2A1,DAG1,DYNC1H1,EPHA4,FAT1,SPATA13,NLGN1,CYFIP1,SYNE2,GAP43,ADGRA2,OSBPL3,TIAM2,B4GALT1,UBE2K,HLA-G,ITGA6,ITGA3,ITGB3,MAP2,MYO1B,MYO5A,MYO10,DEF6,ABITRAM,TENM2,ERMN,SHTN1,LY6G6D,ACTA2,TRPV4,RDX,MYO1G,FSCN1,ACTG2,UTRN,VCAM1,VIL1,DNALI1,SRCIN1,FZD9,ANTXR1,PPP1R9B,UNC5C,ACTN2,SLC9A3R1,FXR2,RIPOR2
GO:0051017	BP	actin filament bundle assembly	go	152	79	8.18447e-05	0.0166588	USH1C,SORBS3,CORO2B,DLC1,RAPGEF3,BAIAP2,SORBS1,SYNPO,ARAP1,ADD2,ADD3,SHROOM1,CCN2,SYNPO2,DPYSL3,ELN,DMTN,EPHA1,PTK2B,FAM171A1,PHACTR1,ARHGEF15,LIMCH1,SWAP70,CLASP2,CLASP1,ARHGEF18,MTOR,ABL1,FSCN2,SH3PXD2B,RGCC,FHOD1,RHOD,ESPNL,ITGB5,ARRB1,SMAD3,MYO1B,MYOC,NEDD9,PAK1,PRKN,PAWR,SHANK1,EVL,INPP5K,PFN2,PIK3R1,WNT4,ARHGEF10L,CARMIL1,ASAP3,BAIAP2L1,CORO1B,PXN,RAC1,RDX,S100A10,CX3CL1,SDC4,SFRP1,SLC9A1,F…
GO:0010811	BP	positive regulation of cell-substrate adhesion	go	120	62	8.61363e-05	0.016831	CDH13,CDK6,EMILIN1,CCR7,COL8A1,COL16A1,EGFLAM,CSF1,CCDC80,DAG1,DNM2,DOCK1,UNC13D,EMP2,DMTN,EPHA1,PTK2B,FGB,FOXF1,FN1,ABL1,ABI3BP,DISC1,HAS2,FMN1,CCN1,ITGA6,ITGA3,JUP,LIMS1,SMAD3,MYOC,NEDD9,NINJ1,P4HB,VIT,WNT4,RIN2,CARMIL1,FERMT1,LIMS2,PRKCE,PRKCZ,PREX1,PTN,PTPRJ,RAC1,RAC3,PLEKHA2,RREB1,RSU1,S100A10,CX3CL1,SDC4,SMOC2,SFRP1,THY1,UTRN,SKAP1,NRP1,ARHGEF7,MAP4K4
GO:0005518	MF	collagen binding	go	70	39	0.000129382	0.0243088	CRTAP,C1QTNF1,PODN,COL6A1,COL6A2,COMP,CHADL,CTSB,CTSK,AEBP1,COCH,ITGA11,FN1,ABI3BP,PCOLCE2,ITGA1,ITGA2,ITGA3,ITGA9,LUM,SMAD3,SMAD7,MMP9,DDR2,COL5A3,PAK1,PDGFA,PDGFB,PPIB,P3H1,SPARC,TGFBI,THBS1,COL14A1,VWF,DDR1,ANTXR1,SERPINH1,CD44
GO:0005088	MF	Ras guanyl-nucleotide exchange factor activity	go	109	60	0.000225327	0.0403144	FARP1,NET1,RAPGEF3,VAV3,RCC1,RAPGEF4,AKAP13,FGD4,ARHGEF19,FGD5,DENND5B,DOCK1,DOCK2,RASGEF1A,SPATA13,DENND3,ARHGEF15,ARHGEF12,ARHGEF18,RASGRP3,RAB3GAP2,NGEF,PLEKHG3,TIAM2,SERGEF,ARHGEF16,RAPGEF1,PLEKHG7,ARHGEF3,RIN2,ARHGEF10L,FGD6,RGL3,PLEKHG5,PREX1,RIC1,DENND1A,RGL2,RAB3IL1,RAP1A,BCR,SBF1,ARHGEF28,EPS8L2,DENND2B,TRIO,RIN3,DENND1C,PREX2,SBF2,KNDC1,MADD,KALRN,ARHGEF1,SH3BP5,ARHGEF10,RALGPS1,RAPGEF2…
GO:0098868	BP	bone growth	go	31	21	0.000231075	0.0403144	FBLN5,COMP,ECM1,EVC,FGFR3,FGFR2,POC1A,ANXA6,LEPR,MATN1,NPPC,DDR2,POR,SMPD3,RARA,RARB,RARG,SOX9,TGFBR2,THBS3,COL27A1
GO:0045667	BP	regulation of osteoblast differentiation	go	126	62	0.000275177	0.0463532	CDK6,SEMA4D,CEBPB,CTHRC1,CLIC1,ESRRA,UCMA,FGFR2,ZHX3,NOCT,GDF10,GLI1,GLI3,GNAS,HOXA2,ID3,IGF1,IGFBP5,CCN1,IL6R,LRP3,LRP5,SMAD1,SMAD3,SMAD6,MEN1,NOTCH1,NPPC,DDR2,SUCO,HDAC7,SUFU,WNT4,TRPM4,HEMGN,PRKD1,FAM20C,CTNNBIP1,TWSG1,PTK2,TNN,SMOC1,SFRP1,SKI,BMP2,BMP6,BMPR1A,BMPR1B,SOX9,SOX11,TNF,WNT7B,WNT10B,RIOX1,AXIN2,IFITM1,RUNX2,CHRD,CCN4,LIMD1,ACVR1,PDLIM7,HDAC4
path:hsa04510		Focal adhesion	kegg	193	99	3.52431e-05	0.00498689	AKT3,MYL9,VAV3,COL1A1,COL2A1,COL4A1,COL4A2,COL6A1,COL6A2,COL6A3,COL9A1,COL9A2,COL9A3,COMP,DOCK1,EGFR,ERBB2,AKT1,AKT2,ITGA11,FLNB,FLT1,FLT4,FN1,PIP5K1C,SHC2,GRB2,RAPGEF1,PARVB,MYLK4,IGF1,IGF1R,ITGA6,ITGA1,ITGA2,ITGA2B,ITGA3,ITGA9,ITGB3,ITGB4,ITGB5,ITGB7,LAMA3,LAMA4,LAMB1,LAMB2,LAMB3,LAMC1,LAMC2,SHC4,MYLK,PPP1R12B,PAK1,PDGFA,PDGFB,PDGFRB,PIK3CA,PIK3CD,PIK3R1,PIK3R2,SHC3,PPP1R12C,PARVA,PRKCA,PRKCB,M…
path:hsa04974		Protein digestion and absorption	kegg	93	49	3.42589e-05	0.00498689	SLC7A9,COL1A1,COL2A1,COL3A1,COL4A1,COL4A2,COL5A1,COL5A2,COL6A1,COL6A2,COL6A3,COL7A1,COL8A1,COL9A1,COL9A2,COL9A3,COL11A2,COL12A1,COL13A1,COL15A1,COL16A1,COL19A1,CPA1,SLC36A2,DPP4,ELN,SLC7A8,COL24A1,COL28A1,KCNN4,KCNQ1,ATP1A1,ATP1A2,ATP1A4,ATP1B1,FXYD2,COL5A3,PRSS3,COL20A1,SLC1A5,SLC3A2,SLC8A1,SLC9A3,COL14A1,COL18A1,COL25A1,COL27A1,SLC7A7,COL23A1
path:hsa05412		Arrhythmogenic right ventricular cardiomyopathy	kegg	74	44	0.000251632	0.0237373	CACNG3,CTNNA1,CTNNA2,DAG1,DSC2,DSG2,DSP,ITGA11,GJA1,ITGA6,ITGA1,ITGA2,ITGA2B,ITGA3,ITGA9,ITGB3,ITGB4,ITGB5,ITGB7,JUP,LMNA,ATP2A1,ATP2A3,LEF1,CACNA2D3,ACTB,SGCA,SGCD,SGCG,SLC8A1,TCF7,TCF7L2,ACTG1,CACNA1C,CACNA1D,CACNA2D1,CACNB1,CACNB2,CACNB3,TCF7L1,ACTN2,ACTN3,CACNA2D2,CACNA2D4
path:hsa05214		Glioma	kegg	74	42	0.000378961	0.0268115	AKT3,CDK6,CDKN1A,DDB2,GADD45A,E2F1,E2F2,EGFR,AKT1,AKT2,MTOR,SHC2,GRB2,IGF1,IGF1R,SHC4,GADD45B,PDGFA,PDGFB,PDGFRB,PIK3CA,PIK3CD,PIK3R1,PIK3R2,PLCG1,SHC3,PLCG2,PRKCA,PRKCB,MAPK3,CAMK1D,PTEN,RB1,CCND1,TGFA,CALM2,CALML3,CAMK4,CAMK2A,CAMK2B,CAMK2D,CAMK2G,PIK3R3
				ID: Term identifier ONTOLOGY: Indicating the ontology (BP=biological process, MF = molecular function, CC=cellular component) for Gene Ontologys term TERM: Term name type: Indicates whether pathway refers to Gene Onotology (go) or KEGG (kegg) term N: number of genes in Gene Ontology or KEGG term DE: number of differentially methylated genes P.DE: p-value for over-representation of the KEGG or GO …

## Sheet: Table_S5_pw_repl
Table S5. Biological terms that are enriched (FDR < 0.05) among 7,192 replicated differentially methylated sites
ID	ONTOLOGY	TERM	N	DE	P.DE	FDR	SigGenesInSet	type
GO:0005201	MF	extracellular matrix structural constituent	156	63	3.33984e-08	0.000162951	ENAM,SPON1,CHI3L1,COL1A1,COL3A1,COL4A1,COL4A2,COL5A1,COL5A2,COL6A1,COL6A3,COL7A1,COL8A1,COL9A2,COL9A3,COL11A2,COL12A1,COL13A1,COL16A1,COMP,CHADL,AEBP1,DPT,ECM1,ELN,FBN1,MMRN1,FN1,ABI3BP,EFEMP2,HSPG2,COL28A1,IGFBP7,CCN1,LAMA3,LAMA4,LAMC1,LTBP2,LUM,MATN1,MATN2,MFAP2,MFAP4,MUC6,PRELP,TINAGL1,SPARC,TGFBI,THBS1,THBS2,THBS3,TNXB,COL14A1,VWF,ZP3,PXDN,MMRN2,THSD4,FRAS1,HMCN1,LTBP4,COL25A1,COL27A1,UMODL1	go
GO:0051216	BP	cartilage development	191	75	2.70494e-07	0.000659869	CHI3L1,COL1A1,COL11A2,COMP,CHADL,ECM1,ESRRA,EVC,FGF9,FGFR1,FGFR3,CHSY1,SULF1,SATB2,POC1A,GLG1,GLI2,GLI3,GNAS,GPLD1,ANXA6,HOXA3,HOXB3,HOXC4,HYAL1,CCN1,HES5,MUSTN1,LOXL2,LTBP3,LUM,SMAD1,SMAD3,MATN1,MEF2D,MSX1,ROR2,CHST11,ZNF219,PITX1,PKD1,CSGALNACT1,SULF2,PTPN11,RARA,RARB,TRPV4,CREB3L2,BMP1,BMP6,BMPR1B,SOX5,SOX9,TGFBI,TGFBR2,THBS3,THRA,WNT5A,WNT7B,WNT10B,WNT11,WNT9A,ZBTB16,HMGA2,WNT5B,AXIN2,HYAL3,C…	go
GO:0060348	BP	bone development	195	74	1.87417e-06	0.00304803	SH2B3,SEMA4D,AKAP13,SLC38A10,COL1A1,COL13A1,COMP,ASXL1,DLX5,FBN1,FGFR3,FGFR2,CHSY1,SULF1,TTC9,ALPL,POC1A,ZNF385A,GJA1,FOXP1,GLG1,GLI3,GNAS,SH3PXD2B,ANKRD11,HAS2,ANXA6,HOXB4,LRP5,LTBP3,SMAD1,MATN1,MEF2D,MSX1,MYOC,PAX1,PLXNB1,MED1,CSGALNACT1,SULF2,PDGFC,CYP26B1,FAM20C,BBX,PTPN6,PTPN11,RARA,RARB,TRPV4,PAPPA2,BGLAP,XYLT1,SFRP4,SKI,BMP6,BMPR1B,SOX9,SPARC,TAL1,TGFBR2,THBS3,THPO,MCPH1,LRRK1,GPR68,AXIN2,…	go
GO:0045834	BP	positive regulation of lipid metabolic process	148	54	5.38254e-06	0.00656535	VAV3,SORBS1,PPARGC1A,AGAP2,ADORA1,CPT1A,AKT1,FABP3,FGF1,FGFR3,FGR,FLT1,FPR2,MTOR,LDLRAP1,ZBTB20,GPLD1,APOA4,CCN1,INS,IRS1,TNFAIP8L3,MIR182,WNT4,PPARG,AVP,PRKAA1,AMBRA1,PRKCD,PRKCE,PRKD1,SPHK2,PNPLA2,ABHD6,PTK2,SCT,CCL19,BMP6,SREBF1,TNF,TNFRSF1A,NR1H2,VAV2,ZP3,NR4A3,CAPN2,CCDC3,PLA2G6,NSMAF,DGKZ,SLC45A3,IRS2,SCARB1,NR1D1	go
GO:0048015	BP	phosphatidylinositol-mediated signaling	188	64	1.98465e-05	0.0149365	BTN2A2,SEMA4D,PIK3IP1,PIK3AP1,CRYBA1,DAB2IP,EGFR,ERBB2,AKT1,UNC5B,FGFR1,FGR,PLCH1,FLT1,PIP5K1C,NCS1,GAB1,ANGPT1,GPER1,GSN,IGF1R,INS,IRS1,PEAR1,MIR126,MYOC,NF1,NGF,NPR3,NTRK1,NTRK3,ROR1,ROR2,OSM,PLCE1,WNT16,PDGFA,PIK3CA,PIK3CD,PIK3CG,PLCB2,PLXNB1,LIME1,PPP2R5C,PRR5,PDGFC,PTEN,PTK2,PITPNM2,PTPN6,RGL2,PLEKHA1,SELP,PIRT,SOX9,TGFB2,TNF,TSC2,ZP3,PRR5L,PREX2,PIP4K2B,IRS2,CBL,CD28,GAB2	go
GO:0046889	BP	positive regulation of lipid biosynthetic process	84	33	2.21749e-05	0.0149365	SORBS1,PPARGC1A,AGAP2,AKT1,FABP3,FGF1,FPR2,MTOR,ZBTB20,GPLD1,APOA4,CCN1,INS,MIR182,WNT4,AVP,PRKAA1,PRKCD,SPHK2,ABHD6,BMP6,SREBF1,TNF,TNFRSF1A,NR1H2,ZP3,CAPN2,CCDC3,PLA2G6,NSMAF,SLC45A3,SCARB1,NR1D1	go
GO:0048017	BP	inositol lipid-mediated signaling	192	65	2.2144e-05	0.0149365	BTN2A2,SEMA4D,PIK3IP1,PIK3AP1,CRYBA1,DAB2IP,EGFR,ERBB2,AKT1,UNC5B,FGFR1,FGR,PLCH1,FLT1,PIP5K1C,NCS1,GAB1,ANGPT1,GPER1,GSN,IGF1R,INS,IRS1,PEAR1,TNFAIP8L3,MIR126,MYOC,NF1,NGF,NPR3,NTRK1,NTRK3,ROR1,ROR2,OSM,PLCE1,WNT16,PDGFA,PIK3CA,PIK3CD,PIK3CG,PLCB2,PLXNB1,LIME1,PPP2R5C,PRR5,PDGFC,PTEN,PTK2,PITPNM2,PTPN6,RGL2,PLEKHA1,SELP,PIRT,SOX9,TGFB2,TNF,TSC2,ZP3,PRR5L,PREX2,PIP4K2B,IRS2,CBL,CD28,GAB2	go
GO:0017048	MF	Rho GTPase binding	144	55	2.72908e-05	0.0149365	FARP1,VAV3,CDC42EP3,IQGAP2,AKAP13,FMNL2,ARHGEF19,CDC42EP5,DOCK1,DOCK2,DVL3,SPATA13,DAAM1,CYFIP1,ARHGEF12,ARHGEF18,DAAM2,CDC42EP4,CORO1C,SH3BP1,NGEF,CYFIP2,ARHGEF16,STXBP6,ITPKA,ARHGDIA,ARHGDIB,PLEKHG7,NCF2,PAK1,ARHGEF3,ARHGAP17,PKN1,PLEKHG5,SRGAP1,PREX1,RGL2,RTKN,INF2,TRIO,ELMO3,PREX2,CYRIA,DIAPH3,KCTD10,KALRN,ARHGEF1,KIF3B,CDC42BPB,ARHGEF10,DOCK4,ARHGEF11,ARHGEF17,SRGAP3,ARHGAP44	go
GO:0034109	BP	homotypic cell-cell adhesion	82	34	2.75524e-05	0.0149365	SH2B3,PTPRU,TSPAN32,MYL9,C1QTNF1,CLIC1,COMP,CSRP1,ABAT,DSC2,DSG2,FN1,SLC7A11,ALOX12,GNAS,ANK3,ITGB3,JAK1,PEAR1,MYH9,PIK3CG,PRKCA,PRKCD,PTPN6,RDX,ACTB,TLN1,VCL,ZNF703,MEGF11,MEGF10,UBASH3B,TNFSF11,PLPP3,TJP2	go
GO:0007229	BP	integrin-mediated signaling pathway	104	40	3.3011e-05	0.0161061	TSPAN32,CDH17,VAV3,COL3A1,COL16A1,CTNNA1,DOCK1,FCER1G,FGR,ITGA11,FN1,FUT8,LAT,ITGA1,ITGA3,ITGA9,ITGAE,ITGB2,ITGB3,ITGB4,ITGB5,ITGB7,LAMA3,LIMS1,MYH9,FERMT1,PRKD1,ERBIN,PTK2,PTPN11,DST,THY1,TLN1,CCM2,LOXL3,SEMA7A,PLPP3,NRP1,ITGBL1,BCAR1,CD63	go
GO:0002062	BP	chondrocyte differentiation	105	45	4.14851e-05	0.0184005	COMP,CHADL,ECM1,FGF9,FGFR1,FGFR3,CHSY1,SULF1,POC1A,GLG1,GLI2,GLI3,GPLD1,ANXA6,MUSTN1,LOXL2,LTBP3,SMAD3,MATN1,MEF2D,CHST11,ZNF219,SULF2,PTPN11,RARB,CREB3L2,BMP6,BMPR1B,SOX5,SOX9,TGFBI,TGFBR2,WNT10B,WNT9A,ZBTB16,HMGA2,WNT5B,AXIN2,COL27A1,RUNX2,RUNX1,RUNX3,FGF18,CCN4,ACVRL1	go
GO:0045667	BP	regulation of osteoblast differentiation	126	45	7.37965e-05	0.0287519	CDK6,SEMA4D,CLIC1,ESRRA,UCMA,FGFR2,ZHX3,GDF10,GLI1,GLI3,GNAS,CCN1,IL6R,LRP3,LRP5,SMAD1,SMAD3,SMAD6,SUCO,HDAC7,WNT4,TRPM4,HEMGN,PRKD1,FAM20C,CTNNBIP1,PTK2,TNN,SMOC1,SKI,BMP6,BMPR1B,SOX9,SOX11,TNF,WNT7B,WNT10B,AXIN2,RUNX2,CHRD,CCN4,LIMD1,ACVR1,PDLIM7,HDAC4	go
GO:0030027	CC	lamellipodium	194	67	8.30104e-05	0.0287519	FLOT1,APC2,AVIL,IQGAP2,TWF2,CTNNA1,CTNNA2,AMOTL1,DAG1,DPP4,DPYSL3,EPHA2,STX2,FAP,FAT1,SPATA13,ABLIM3,PALLD,SWAP70,PLXND1,FLOT2,CYFIP1,SYNE2,CORO1C,SH3BP1,PABPC1,DBNL,GSN,APBB2,ITGB3,ABLIM1,MCC,MYLK,MYO10,P4HB,PAK1,PLCE1,EVL,PIK3CA,SSH1,TESC,PARVA,CORO1B,PLEKHG5,PTK2,SHTN1,RAC2,ACTA2,TRPV4,RDX,ACTB,MYO1G,SLC9A1,FSCN1,SNX2,ACTG2,SRCIN1,DYSF,ANTXR1,SORBS2,AJUBA,DGKZ,PDLIM4,UNC5C,BCAR1,CDC42BPB,CD44,…	go
GO:0014065	BP	phosphatidylinositol 3-kinase signaling	153	53	8.80763e-05	0.0287519	BTN2A2,SEMA4D,PIK3IP1,PIK3AP1,CRYBA1,DAB2IP,EGFR,ERBB2,AKT1,UNC5B,FGFR1,FGR,FLT1,PIP5K1C,GAB1,ANGPT1,GPER1,IGF1R,INS,IRS1,PEAR1,MIR126,MYOC,NF1,NTRK1,NTRK3,ROR1,ROR2,OSM,WNT16,PDGFA,PIK3CA,PIK3CD,PIK3CG,PLXNB1,LIME1,PPP2R5C,PRR5,PDGFC,PTEN,PTK2,PTPN6,RGL2,PLEKHA1,SELP,SOX9,TGFB2,TNF,TSC2,PRR5L,PREX2,PIP4K2B,IRS2,CBL,CD28	go
GO:0014066	BP	regulation of phosphatidylinositol 3-kinase signaling	126	46	8.83947e-05	0.0287519	BTN2A2,SEMA4D,PIK3IP1,PIK3AP1,CRYBA1,DAB2IP,EGFR,UNC5B,FGFR1,FGR,FLT1,PIP5K1C,GAB1,ANGPT1,GPER1,IGF1R,INS,MIR126,MYOC,NTRK1,NTRK3,ROR1,ROR2,OSM,WNT16,PDGFA,PIK3CA,PIK3CD,PIK3CG,PLXNB1,LIME1,PPP2R5C,PRR5,PDGFC,PTEN,PTK2,PTPN6,RGL2,SELP,SOX9,TGFB2,TNF,TSC2,PRR5L,PIP4K2B,IRS2,CBL,CD28	go
GO:0014068	BP	positive regulation of phosphatidylinositol 3-kinase signaling	87	35	9.68758e-05	0.0295411	SEMA4D,PIK3AP1,UNC5B,FGFR1,FGR,FLT1,GAB1,ANGPT1,GPER1,IGF1R,INS,MIR126,MYOC,NTRK1,NTRK3,ROR1,ROR2,OSM,WNT16,PDGFA,PIK3CA,PIK3CD,PIK3CG,PLXNB1,PRR5,PDGFC,PTK2,PTPN6,RGL2,SELP,SOX9,TGFB2,TNF,PRR5L,IRS2,CBL,CD28	go
GO:0005178	MF	integrin binding	141	49	0.000120325	0.0345332	CDH17,CD226,ESM1,COL3A1,COL5A1,COL16A1,COMP,EGFR,FAP,FBN1,FGF1,FN1,ICAM2,IGF2,CCN1,ITGA3,ITGB2,ITGB3,ITGB4,ITGB5,ITGB7,LAMA3,MYH9,P4HB,FERMT1,PRKCA,PTK2,CX3CL1,TNN,DST,SPP1,TGFBI,THBS1,THY1,TIMP2,TLN1,TNXB,VWF,TLN2,LTBP4,SEMA7A,FRMD5,LGALS12,PLPP3,ACTN1,ACTN2,CCN4,ACTN3,ITGBL1,CD151	go
GO:0060349	BP	bone morphogenesis	93	39	0.000159001	0.0430981	COL1A1,COL13A1,COMP,DLX5,FGFR3,FGFR2,CHSY1,ALPL,POC1A,GLG1,GLI3,GNAS,HAS2,ANXA6,LRP5,LTBP3,MATN1,MEF2D,MSX1,PAX1,CSGALNACT1,CYP26B1,RARA,RARB,TRPV4,PAPPA2,SFRP4,SKI,BMP6,BMPR1B,SOX9,TGFBR2,THBS3,AXIN2,COL27A1,RUNX2,FGF18,LRP5L,DHRS3	go
		ID: Term identifier ONTOLOGY: Indicating the ontology (BP=biological process, MF = molecular function, CC=cellular component) for Gene Ontologys term TERM: Term name N: number of genes in Gene Ontology or KEGG term DE: number of differentially methylated genes P.DE: p-value for over-representation of the KEGG or GO term FDR: False discovery rate SigGenesInSet: Significant differentially methylate…

## Sheet: Table_S6_mqtl
Table S6. Number of mQTL associations per tissue.
Tissue	# mQTL methylation site-variant pairs (FDR < 0.05)	# mQTL methylation sites (FDR < 0.05)	# mQTL variants (FDR < 0.05)	# mQTL methylation site-variant pairs (Bonferroni p < 0.05)	# mQTL methylation sites (Bonferroni p < 0.05)	# mQTL variants Bonferroni p < 0.05)
Low-grade OA cartilage	3,279,531	73,836	1,288,383	482,751	10,639	289,219
High-grade OA cartilage	2,094,763	52,819	938,926	286,558	6,785	183,768
Synovium	1,517,341	40,361	716,156	198,958	4,493	127,626

## Sheet: Table_S7_smqtl1
Table S7. Overview of sex-specific mQTL (FDR < 0.05) in low-grade OA cartilage
snps	msite	statistic	pvalue	FDR	beta	beta_se	REF	ALT
6:24304584_A_G	cg11563656	11.888	3.78946e-20	6.01802e-12	2.31803	0.194989	A	G
6:24305725_T_C	cg11563656	-11.8716	4.09041e-20	6.01802e-12	-2.31703	0.195174	T	C
6:24305848_G_A	cg11563656	-11.8699	4.12314e-20	6.01802e-12	-2.31687	0.195189	G	A
6:24306126_A_G	cg11563656	-11.8634	4.24885e-20	6.01802e-12	-2.31657	0.19527	A	G
6:24306053_C_T	cg11563656	-11.8633	4.25248e-20	6.01802e-12	-2.31654	0.19527	C	T
6:24306419_A_G	cg11563656	-11.8553	4.41242e-20	6.01802e-12	-2.31591	0.195347	A	G
6:24307192_C_G	cg11563656	-11.8392	4.75709e-20	6.01802e-12	-2.31459	0.195502	C	G
6:24308808_C_T	cg11563656	-11.8106	5.43621e-20	6.01802e-12	-2.31237	0.195788	C	T
6:24308826_A_G	cg11563656	-11.8092	5.47016e-20	6.01802e-12	-2.31228	0.195803	A	G
6:24308929_A_C	cg11563656	-11.8029	5.63447e-20	6.01802e-12	-2.31172	0.19586	A	C
6:24308934_A_T	cg11563656	-11.8009	5.68607e-20	6.01802e-12	-2.31154	0.195878	A	T
6:24309276_T_C	cg11563656	-11.7955	5.83311e-20	6.01802e-12	-2.31111	0.195932	T	C
6:24309319_C_T	cg11563656	-11.7922	5.92186e-20	6.01802e-12	-2.31085	0.195963	C	T
6:24309409_C_T	cg11563656	-11.7896	5.99367e-20	6.01802e-12	-2.31065	0.19599	C	T
6:24309519_C_A	cg11563656	-11.7867	6.07655e-20	6.01802e-12	-2.31033	0.196012	C	A
6:24310029_A_T	cg11563656	-11.7755	6.40204e-20	6.01802e-12	-2.30949	0.196126	A	T
6:24310644_A_T	cg11563656	-11.7497	7.22229e-20	6.38972e-12	-2.30735	0.196376	A	T
6:24312184_A_T	cg11563656	-11.7088	8.74114e-20	7.30384e-12	-2.30375	0.196753	A	T
11:2715455_G_A	cg07640406	10.9221	3.54228e-18	2.80404e-10	2.91128	0.26655	G	A
3:37931211_C_A	cg04431143	10.349	5.39569e-17	4.05763e-09	2.79686	0.270254	C	A
3:37930142_A_G	cg04431143	10.1994	1.10178e-16	7.89096e-09	2.65213	0.260029	A	G
5:15739451_C_T	cg07238450	10.0988	1.78088e-16	8.50599e-09	1.64815	0.163202	C	T
5:15738078_T_C	cg07238450	10.0987	1.78185e-16	8.50599e-09	1.64803	0.163192	T	C
5:15734275_C_A	cg07238450	10.0962	1.80344e-16	8.50599e-09	1.64761	0.163191	C	A
5:15734942_A_G	cg07238450	10.0962	1.80344e-16	8.50599e-09	1.64761	0.163191	A	G
5:15735410_C_G	cg07238450	10.0962	1.80362e-16	8.50599e-09	1.64765	0.163195	C	G
5:15730598_A_G	cg07238450	10.0947	1.81601e-16	8.50599e-09	1.64696	0.16315	A	G
5:15730379_A_C	cg07238450	10.0946	1.81703e-16	8.50599e-09	1.64693	0.163149	A	C
5:15725481_C_T	cg07238450	10.0887	1.86887e-16	8.50599e-09	1.64677	0.163229	C	T
5:15722647_G_A	cg07238450	10.0845	1.90683e-16	8.50599e-09	1.64692	0.163311	G	A
5:15722548_G_A	cg07238450	10.0844	1.90811e-16	8.50599e-09	1.64692	0.163314	G	A
5:15696499_G_T	cg07238450	10.0828	1.92273e-16	8.50599e-09	1.65626	0.164266	G	T
5:15693584_C_T	cg07238450	10.0735	2.01046e-16	8.50599e-09	1.65606	0.164398	C	T
5:15693545_C_A	cg07238450	10.073	2.01454e-16	8.50599e-09	1.65612	0.164411	C	A
5:15690147_G_A	cg07238450	10.0562	2.18366e-16	8.50599e-09	1.65527	0.164603	G	A
5:15700585_A_G	cg07238450	10.0561	2.18445e-16	8.50599e-09	1.64746	0.163826	A	G
5:15689664_G_A	cg07238450	10.0556	2.18974e-16	8.50599e-09	1.65524	0.164609	G	A
5:15688927_G_A	cg07238450	10.0525	2.22262e-16	8.50599e-09	1.65492	0.164628	G	A
5:15688710_C_G	cg07238450	10.0513	2.23487e-16	8.50599e-09	1.65474	0.164629	C	G
5:15688284_G_A	cg07238450	10.0488	2.26219e-16	8.50599e-09	1.65447	0.164644	G	A
5:15680745_G_A	cg07238450	10.0323	2.44729e-16	8.97753e-09	1.64973	0.164441	G	A
5:15749077_C_T	cg07238450	9.84995	5.85639e-16	1.61791e-08	1.56105	0.158483	C	T
5:15745063_A_C	cg07238450	9.84752	5.92501e-16	1.61791e-08	1.56105	0.158522	A	C
5:15769041_C_T	cg07238450	9.84718	5.93457e-16	1.61791e-08	1.56048	0.158469	C	T
5:15771042_A_G	cg07238450	9.84718	5.93457e-16	1.61791e-08	1.56048	0.158469	A	G
5:15764650_A_C	cg07238450	9.84699	5.94004e-16	1.61791e-08	1.56046	0.15847	A	C
5:15765428_C_G	cg07238450	9.84699	5.94004e-16	1.61791e-08	1.56046	0.15847	C	G
5:15766089_G_A	cg07238450	9.84699	5.94004e-16	1.61791e-08	1.56046	0.15847	G	A
5:15744475_T_G	cg07238450	9.84653	5.95324e-16	1.61791e-08	1.56105	0.158538	T	G
5:15753663_G_A	cg07238450	9.84649	5.95443e-16	1.61791e-08	1.5606	0.158493	G	A
5:15757154_T_C	cg07238450	9.84641	5.95671e-16	1.61791e-08	1.56055	0.158489	T	C
5:15757570_A_G	cg07238450	9.84615	5.96405e-16	1.61791e-08	1.56054	0.158492	A	G
5:15743346_C_G	cg07238450	9.84577	5.97477e-16	1.61791e-08	1.5613	0.158576	C	G
5:15741441_T_C	cg07238450	9.8449	5.99989e-16	1.61791e-08	1.56158	0.158618	T	C
5:15776264_A_G	cg07238450	9.84415	6.02149e-16	1.61791e-08	1.56108	0.158579	A	G
5:15759237_A_G	cg07238450	9.84144	6.10016e-16	1.61791e-08	1.56052	0.158566	A	G
5:15758279_T_G	cg07238450	9.84036	6.13158e-16	1.61791e-08	1.56044	0.158575	T	G
5:15767015_T_A	cg07238450	9.83192	6.38453e-16	1.62754e-08	1.56305	0.158978	T	A
5:15767018_T_C	cg07238450	9.83192	6.38453e-16	1.62754e-08	1.56305	0.158978	T	C
10:104436641_C_T	cg00453258	9.59608	1.97591e-15	4.45752e-08	1.30566	0.136062	C	T
10:104468583_A_G	cg00453258	9.59591	1.9775e-15	4.45752e-08	1.306	0.1361	A	G
10:104471975_T_A	cg00453258	9.59576	1.97887e-15	4.45752e-08	1.30598	0.136099	T	A
10:104482330_C_T	cg00453258	9.59565	1.97993e-15	4.45752e-08	1.30595	0.136099	C	T
10:104464657_T_C	cg00453258	9.59516	1.98463e-15	4.45752e-08	1.30598	0.136108	T	C
10:104464763_G_A	cg00453258	9.59516	1.98463e-15	4.45752e-08	1.30598	0.136108	G	A
10:104467609_G_C	cg00453258	9.59516	1.98463e-15	4.45752e-08	1.30598	0.136108	G	C
10:104456686_T_C	cg00453258	9.59504	1.98569e-15	4.45752e-08	1.30596	0.136107	T	C
10:104449444_C_T	cg00453258	9.55834	2.36763e-15	5.23673e-08	1.30925	0.136975	C	T
5:15777817_C_A	cg07238450	9.40277	4.99134e-15	1.07994e-07	1.55203	0.165061	C	A
5:15778754_A_G	cg07238450	9.40131	5.02625e-15	1.07994e-07	1.5516	0.165041	A	G
11:17389427_G_A	cg23418839	-8.97839	3.81797e-14	8.08778e-07	-1.50477	0.167599	G	A
12:116897668_C_G	cg04883903	8.96864	4.00057e-14	8.35689e-07	1.4152	0.157794	C	G
12:116898167_C_T	cg04883903	8.94806	4.41539e-14	9.09707e-07	1.41255	0.157861	C	T
1:172445703_A_G	cg11594415	8.91331	5.21522e-14	1.05998e-06	1.35208	0.151692	A	G
6:144749359_A_G	cg24082881	-8.84286	7.30857e-14	1.46564e-06	-2.77649	0.313981	A	G
6:144756241_A_G	cg24082881	-8.82582	7.93003e-14	1.56934e-06	-2.77405	0.314311	A	G
10:104285086_C_T	cg00453258	8.80663	8.69337e-14	1.69806e-06	1.19942	0.136195	C	T
11:17395202_G_A	cg23418839	-8.78842	9.48563e-14	1.78546e-06	-1.49177	0.169742	G	A
11:17404500_A_G	cg23418839	-8.78472	9.65509e-14	1.78546e-06	-1.49449	0.170124	A	G
11:17394399_G_A	cg23418839	-8.78368	9.70317e-14	1.78546e-06	-1.49226	0.169891	G	A
11:17393046_A_G	cg23418839	-8.7836	9.70716e-14	1.78546e-06	-1.49154	0.16981	A	G
11:17399731_C_T	cg23418839	-8.78301	9.73437e-14	1.78546e-06	-1.49328	0.170019	C	T
11:17391084_A_T	cg23418839	-8.77562	1.00853e-13	1.79843e-06	-1.49192	0.170008	A	T
11:17403528_C_T	cg23418839	-8.77489	1.01202e-13	1.79843e-06	-1.49402	0.17026	C	T
11:17386257_C_A	cg23418839	-8.77399	1.01638e-13	1.79843e-06	-1.49056	0.169883	C	A
11:17386926_G_A	cg23418839	-8.77147	1.02872e-13	1.79856e-06	-1.49119	0.170005	G	A
11:17380928_C_T	cg23418839	-8.76912	1.04037e-13	1.79856e-06	-1.4903	0.169949	C	T
11:2723367_C_T	cg07640406	8.76612	1.05544e-13	1.80387e-06	2.48653	0.283652	C	T
11:17378082_C_G	cg23418839	-8.76296	1.07151e-13	1.81076e-06	-1.49013	0.170049	C	G
11:17373464_C_A	cg23418839	-8.76003	1.08664e-13	1.81382e-06	-1.48927	0.170007	C	A
11:2722667_G_A	cg07640406	8.7579	1.09778e-13	1.81382e-06	2.49036	0.284356	G	A
11:17370413_G_A	cg23418839	-8.75568	1.1095e-13	1.81382e-06	-1.4887	0.170026	G	A
1:41804234_A_C	cg14498674	8.61464	2.17879e-13	3.50145e-06	2.94417	0.341764	A	C
12:116900973_G_A	cg04883903	8.61333	2.19245e-13	3.50145e-06	1.36895	0.158934	G	A
11:2717051_A_T	cg07640406	8.61151	2.21165e-13	3.50145e-06	2.45901	0.28555	A	T
12:116900950_T_A	cg04883903	8.60868	2.2418e-13	3.51222e-06	1.36842	0.158958	T	A
13:113716526_G_A	cg05539101	8.59399	2.40488e-13	3.61121e-06	1.72369	0.200569	G	A
12:116902966_G_A	cg04883903	8.57436	2.64157e-13	3.61121e-06	1.37696	0.16059	G	A
10:104386934_T_C	cg00453258	8.57387	2.64774e-13	3.61121e-06	1.19106	0.138918	T	C
10:104387735_C_T	cg00453258	8.57387	2.64774e-13	3.61121e-06	1.19106	0.138918	C	T
10:104388710_T_C	cg00453258	8.57387	2.64774e-13	3.61121e-06	1.19106	0.138918	T	C
10:104391285_C_T	cg00453258	8.57354	2.65192e-13	3.61121e-06	1.19106	0.138923	C	T
10:104391545_C_T	cg00453258	8.57354	2.65192e-13	3.61121e-06	1.19106	0.138923	C	T
10:104391627_A_G	cg00453258	8.57354	2.65192e-13	3.61121e-06	1.19106	0.138923	A	G
10:104400133_C_T	cg00453258	8.57271	2.66251e-13	3.61121e-06	1.19115	0.138947	C	T
10:104401218_A_C	cg00453258	8.57238	2.6667e-13	3.61121e-06	1.19115	0.138952	A	C
10:104401632_T_C	cg00453258	8.57238	2.6667e-13	3.61121e-06	1.19115	0.138952	T	C
10:104401721_G_A	cg00453258	8.57238	2.6667e-13	3.61121e-06	1.19115	0.138952	G	A
10:104393506_A_G	cg00453258	8.57234	2.66715e-13	3.61121e-06	1.19122	0.13896	A	G
10:104401486_A_T	cg00453258	8.57205	2.6709e-13	3.61121e-06	1.19115	0.138957	A	T
10:104412308_C_T	cg00453258	8.57091	2.6855e-13	3.61121e-06	1.19107	0.138966	C	T
10:104386152_A_G	cg00453258	8.57062	2.68915e-13	3.61121e-06	1.19119	0.138985	A	G
10:104384337_A_G	cg00453258	8.56051	2.82236e-13	3.72955e-06	1.19165	0.139204	A	G
10:104384029_G_A	cg00453258	8.56018	2.82687e-13	3.72955e-06	1.19163	0.139206	G	A
10:104393489_A_G	cg00453258	8.55556	2.88999e-13	3.77967e-06	1.18985	0.139074	A	G
10:104419465_G_T	cg00453258	8.53127	3.24563e-13	4.2082e-06	1.19076	0.139576	G	T
10:104420018_A_G	cg00453258	8.5251	3.34285e-13	4.29721e-06	1.1909	0.139694	A	G
12:116902098_C_T	cg04883903	8.51233	3.5531e-13	4.52878e-06	1.35497	0.159177	C	T
10:104361711_C_T	cg00453258	8.44896	4.80895e-13	6.07798e-06	1.19607	0.141564	C	T
10:104359350_T_C	cg00453258	8.43205	5.21336e-13	6.49795e-06	1.19644	0.141892	T	C
10:104427825_C_T	cg00453258	8.42999	5.26486e-13	6.49795e-06	1.18876	0.141015	C	T
12:116907793_C_T	cg04883903	8.42975	5.27085e-13	6.49795e-06	1.36241	0.16162	C	T
10:104430251_G_A	cg00453258	8.40113	6.04257e-13	7.38498e-06	1.18722	0.141317	G	A
11:17317540_T_C	cg23418839	-8.3985	6.11874e-13	7.38498e-06	-1.51285	0.180133	T	C
11:17318307_G_A	cg23418839	-8.39776	6.14025e-13	7.38498e-06	-1.51275	0.180137	G	A
11:17319518_A_G	cg23418839	-8.39589	6.19553e-13	7.38498e-06	-1.51286	0.18019	A	G
11:17336343_T_A	cg23418839	-8.39255	6.29488e-13	7.38498e-06	-1.51358	0.180348	T	A
11:17337421_T_C	cg23418839	-8.39255	6.29488e-13	7.38498e-06	-1.51358	0.180348	T	C
11:17339067_A_C	cg23418839	-8.39125	6.33408e-13	7.38498e-06	-1.51419	0.180449	A	C
11:17345016_T_C	cg23418839	-8.38742	6.45094e-13	7.46337e-06	-1.51394	0.180502	T	C
11:17358570_C_G	cg23418839	-8.38282	6.59402e-13	7.52162e-06	-1.51475	0.180697	C	G
11:17357471_G_C	cg23418839	-8.38259	6.60131e-13	7.52162e-06	-1.51482	0.18071	G	C
12:116915966_C_T	cg04883903	8.36738	7.09801e-13	8.02676e-06	1.36223	0.162802	C	T
19:18833204_T_C	cg23945952	8.36224	7.27428e-13	8.14381e-06	1.77961	0.212815	T	C
12:116916972_G_A	cg04883903	8.36122	7.30981e-13	8.14381e-06	1.36178	0.162869	G	A
10:104345225_G_A	cg00453258	8.35174	7.64812e-13	8.45807e-06	1.19704	0.143328	G	A
10:104229588_G_A	cg00453258	8.33918	8.12015e-13	8.91454e-06	1.15242	0.138194	G	A
10:104342206_C_T	cg00453258	8.33037	8.46853e-13	9.22964e-06	1.19637	0.143616	C	T
1:91645686_G_T	cg05935075	8.31627	9.0573e-13	9.73718e-06	1.61573	0.194286	G	T
5:15679181_A_T	cg07238450	8.31612	9.0637e-13	9.73718e-06	1.70907	0.205513	A	T
10:104338370_C_G	cg00453258	8.30659	9.48527e-13	1.01178e-05	1.19623	0.14401	C	G
11:17365670_G_A	cg23418839	-8.29837	9.86432e-13	1.0448e-05	-1.50882	0.181821	G	A
10:104334874_G_C	cg00453258	8.29365	1.00885e-12	1.06107e-05	1.19707	0.144336	G	C
10:104334589_G_A	cg00453258	8.29203	1.01669e-12	1.06189e-05	1.19705	0.144362	G	A
10:104230437_C_G	cg00453258	8.28166	1.06817e-12	1.10797e-05	1.14805	0.138626	C	G
1:211867092_C_T	cg20169506	8.2401	1.30206e-12	1.34132e-05	1.37208	0.166512	C	T
11:17794878_G_C	cg17579075	8.1958	1.60777e-12	1.64498e-05	1.15921	0.141439	G	C
10:104320898_C_G	cg00453258	8.19384	1.62285e-12	1.6492e-05	1.19592	0.145953	C	G
10:104426177_G_A	cg00453258	8.17853	1.74549e-12	1.76192e-05	1.17109	0.14319	G	A
10:104317785_T_G	cg00453258	8.16533	1.85867e-12	1.86155e-05	1.19523	0.146379	T	G
11:1382060_C_A	cg06281265	-8.16303	1.87914e-12	1.86155e-05	-1.78866	0.219117	C	A
8:74159542_A_G	cg23288725	-8.16278	1.88132e-12	1.86155e-05	-2.25841	0.276671	A	G
8:74159323_C_T	cg23288725	-8.15979	1.90828e-12	1.87589e-05	-2.25782	0.276701	C	T
8:74158682_T_C	cg23288725	-8.15819	1.92292e-12	1.878e-05	-2.25775	0.276747	T	C
11:1372610_C_T	cg06281265	-8.1464	2.03379e-12	1.97346e-05	-1.78749	0.219421	C	T
11:1394257_A_T	cg06281265	-8.14122	2.08448e-12	2.00969e-05	-1.79017	0.219889	A	T
10:104308446_C_T	cg00453258	8.08855	2.67761e-12	2.5651e-05	1.19334	0.147534	C	T
22:24393364_C_T	cg05597008	8.06858	2.94405e-12	2.80249e-05	1.86085	0.23063	C	T
5:15702469_A_G	cg07238450	8.05627	3.12145e-12	2.95267e-05	1.41521	0.175665	A	G
10:104305119_C_T	cg00453258	8.05127	3.19635e-12	3.00462e-05	1.19169	0.148012	C	T
22:24388274_C_T	cg05597008	8.04852	3.23839e-12	3.02523e-05	1.85632	0.230641	C	T
7:1791348_C_T	cg06459492	8.04719	3.25889e-12	3.02559e-05	1.46152	0.181619	C	T
5:15695196_A_T	cg07238450	8.04519	3.29002e-12	3.03576e-05	1.41377	0.175729	A	T
22:24387197_C_T	cg05597008	8.03343	3.47892e-12	3.19048e-05	1.8548	0.230885	C	T
10:104301926_G_A	cg00453258	8.01783	3.74636e-12	3.41493e-05	1.1905	0.148481	G	A
5:15685238_T_C	cg07238450	8.01458	3.80454e-12	3.43501e-05	1.41122	0.176081	T	C
10:124573671_G_A	cg24144047	8.01395	3.81598e-12	3.43501e-05	1.87638	0.234139	G	A
5:15684105_A_G	cg07238450	8.0128	3.83691e-12	3.43501e-05	1.41034	0.176011	A	G
10:104235972_G_A	cg00453258	8.01126	3.86496e-12	3.43965e-05	1.11876	0.139649	G	A
10:104300638_C_G	cg00453258	-8.00227	4.03347e-12	3.5685e-05	-1.18997	0.148703	C	G
10:104297791_T_C	cg00453258	-7.97336	4.62641e-12	4.06915e-05	-1.18819	0.14902	T	C
10:104236645_G_A	cg00453258	7.94369	5.32528e-12	4.65661e-05	1.11059	0.139808	G	A
10:104293127_G_A	cg00453258	7.93325	5.59518e-12	4.86433e-05	1.18721	0.14965	G	A
1:211845041_T_A	cg20169506	7.91406	6.12795e-12	5.2969e-05	1.32571	0.167513	T	A
22:24383954_C_T	cg05597008	7.89727	6.63528e-12	5.69806e-05	1.82865	0.231555	C	T
1:211832457_A_T	cg20169506	7.89623	6.66782e-12	5.69806e-05	1.33169	0.168648	A	T
19:18821951_C_A	cg23945952	7.89413	6.73445e-12	5.72248e-05	1.59712	0.202318	C	A
10:104287359_T_G	cg00453258	7.8818	7.13935e-12	6.03245e-05	1.18676	0.150569	T	G
5:15785038_C_T	cg07238450	7.87943	7.22012e-12	6.06662e-05	1.6197	0.205561	C	T
15:100118759_A_G	cg21589191	7.86394	7.76926e-12	6.49176e-05	2.18257	0.277542	A	G
20:42778766_T_C	cg13297007	7.85743	8.01245e-12	6.65798e-05	1.23748	0.157491	T	C
7:1005950_C_T	cg01794468	7.83027	9.11106e-12	7.52927e-05	1.72047	0.219721	C	T
11:17328474_G_A	cg23418839	-7.82705	9.25074e-12	7.60293e-05	-1.60181	0.20465	G	A
1:227960136_C_G	cg09791366	7.80254	1.03872e-11	8.49056e-05	1.7487	0.224119	C	G
15:100121463_A_G	cg21589191	7.78816	1.11178e-11	9.03865e-05	2.16814	0.278389	A	G
15:100123463_G_A	cg21589191	7.73939	1.39973e-11	0.000113185	2.15885	0.278943	G	A
19:46734893_G_A	cg19686301	7.71534	1.568e-11	0.000126113	0.627138	0.0812846	G	A
7:1792396_T_C	cg06459492	7.68812	1.7828e-11	0.000142425	1.34502	0.174947	T	C
19:18786860_G_C	cg23945952	7.68729	1.78975e-11	0.000142425	1.54204	0.200596	G	C
21:48025434_C_T	cg04663690	7.65347	2.09907e-11	0.000166161	1.0432	0.136304	C	T
5:67309926_C_A	ch.5.68016428F	-7.64339	2.20111e-11	0.000173326	-1.96654	0.257287	C	A
11:67525055_G_A	cg11875548	7.63332	2.30799e-11	0.000180796	2.75607	0.361058	G	A
4:113512059_C_T	cg13255285	7.61146	2.55818e-11	0.000195758	1.1506	0.151167	C	T
10:104250754_A_C	cg00453258	7.61096	2.56426e-11	0.000195758	1.07361	0.141062	A	C
10:104261359_C_T	cg00453258	7.61077	2.56648e-11	0.000195758	1.07334	0.141028	C	T
10:104238558_G_C	cg00453258	7.61058	2.56887e-11	0.000195758	1.09287	0.143599	G	C
13:113700099_C_G	cg05539101	7.60952	2.58162e-11	0.000195758	1.56234	0.205313	C	G
10:104270005_T_G	cg00453258	7.60736	2.60808e-11	0.000195758	1.07357	0.141123	T	G
10:104270781_G_A	cg00453258	7.60702	2.61221e-11	0.000195758	1.07464	0.14127	G	A
10:104272336_T_C	cg00453258	7.60692	2.61349e-11	0.000195758	1.07459	0.141265	T	C
4:113497165_C_T	cg13255285	7.60659	2.61749e-11	0.000195758	1.15044	0.151242	C	T
4:113496349_C_T	cg13255285	7.60565	2.62915e-11	0.000195758	1.15033	0.151247	C	T
11:18216372_C_T	cg07583091	7.60377	2.65249e-11	0.000196523	0.877803	0.115443	C	T
10:104273863_C_T	cg00453258	7.60199	2.67475e-11	0.000197201	1.07381	0.141254	C	T
10:104274157_C_A	cg00453258	7.60089	2.68861e-11	0.000197256	1.07382	0.141276	C	A
11:18200030_G_T	cg07583091	-7.59762	2.73035e-11	0.000199346	-0.862224	0.113486	G	T
10:104282861_G_A	cg00453258	7.59378	2.78009e-11	0.000201997	1.075	0.141563	G	A
10:104280664_G_A	cg00453258	7.59212	2.80198e-11	0.000202609	1.07416	0.141483	G	A
11:18210434_A_G	cg07583091	7.58756	2.86275e-11	0.000206012	0.876172	0.115475	A	G
11:18209585_C_T	cg07583091	7.58532	2.89303e-11	0.000207199	0.875968	0.115482	C	T
11:18178780_C_T	cg07583091	7.58402	2.91081e-11	0.000207485	0.880877	0.116149	C	T
11:18207670_G_C	cg07583091	7.58165	2.94333e-11	0.000208813	0.875784	0.115514	G	C
14:64633690_C_T	ch.14.63996500F	7.5683	3.13408e-11	0.000221106	2.22853	0.294456	C	T
7:41891383_A_G	cg17239019	7.56749	3.146e-11	0.000221106	2.00564	0.265034	A	G
11:18199534_T_A	cg07583091	7.56522	3.17981e-11	0.000222443	0.874123	0.115545	T	A
7:149499284_C_T	cg27431049	7.55754	3.29661e-11	0.000229546	2.72385	0.360415	C	T
5:126196796_T_C	cg01208126	7.55518	3.33346e-11	0.000231042	2.44614	0.32377	T	C
7:41912272_C_A	cg17239019	7.54457	3.50385e-11	0.000240246	2.00804	0.266157	C	A
5:126196690_T_C	cg01208126	7.54449	3.50521e-11	0.000240246	2.45957	0.326009	T	C
11:18191736_T_C	cg07583091	7.54394	3.51418e-11	0.000240246	0.872186	0.115614	T	C
7:41915048_C_G	cg17239019	7.54048	3.57184e-11	0.000243083	2.0081	0.266309	C	G
5:126196526_C_A	cg01208126	7.53639	3.6411e-11	0.000246681	2.44055	0.323836	C	A
7:41923554_A_G	cg17239019	7.53383	3.68519e-11	0.000248548	2.00885	0.266643	A	G
19:56345892_A_C	cg15248135	7.52664	3.81168e-11	0.000255931	1.11961	0.148752	A	C
7:70445022_T_A	cg15783703	7.51869	3.95668e-11	0.000264487	1.34304	0.178627	T	A
2:61694977_C_T	cg02112122	7.50319	4.25542e-11	0.000283197	0.943415	0.125735	C	T
7:41877036_A_G	cg17239019	7.49944	4.33089e-11	0.00028695	1.96217	0.261642	A	G
5:126195799_T_G	cg01208126	7.49434	4.43575e-11	0.000292609	2.43362	0.324728	T	G
8:72014923_C_G	cg03469742	7.48782	4.57361e-11	0.000300386	2.31792	0.309559	C	G
6:30303208_C_G	cg17227149	7.48	4.74458e-11	0.000307947	1.94288	0.259744	C	G
6:30301230_G_A	cg17227149	7.47984	4.74817e-11	0.000307947	1.9428	0.259738	G	A
6:30312881_C_T	cg17227149	7.47975	4.75017e-11	0.000307947	1.94285	0.259748	C	T
17:1873647_C_T	cg02945294	7.47757	4.79891e-11	0.000309772	1.19188	0.159393	C	T
17:1872170_T_C	cg02945294	7.47503	4.85636e-11	0.000312141	1.19296	0.159592	T	C
17:1872089_G_A	cg02945294	7.47346	4.89234e-11	0.000313115	1.19341	0.159687	G	A
7:41935900_G_A	cg17239019	7.46841	5.00967e-11	0.000319266	2.0236	0.270954	G	A
17:1874153_T_G	cg02945294	7.45998	5.2116e-11	0.000330733	1.18905	0.15939	T	G
2:61670356_A_G	cg02112122	7.44357	5.62815e-11	0.000355668	0.938906	0.126136	A	G
7:128531229_C_T	cg18420512	7.43838	5.7668e-11	0.000362424	1.48434	0.199551	C	T
2:69296510_C_T	cg07074473	7.43777	5.78326e-11	0.000362424	1.37835	0.185317	C	T
16:11414898_G_A	cg01054502	7.43319	5.90865e-11	0.000368745	0.831421	0.111853	G	A
6:151377143_T_C	cg18007957	7.41792	6.3467e-11	0.000394447	1.43266	0.193135	T	C
17:1865515_C_A	cg02945294	7.40934	6.60676e-11	0.000408919	1.20294	0.162354	C	A
10:104390303_A_G	cg00453258	7.40231	6.82789e-11	0.000420874	1.07697	0.145491	A	G
11:121266600_G_C	cg04919489	7.378	7.65064e-11	0.000469664	3.70129	0.501666	G	C
4:19928334_A_G	cg15125265	7.35877	8.37034e-11	0.000511756	0.63841	0.086755	A	G
4:19922523_C_T	cg15125265	7.34425	8.9581e-11	0.000545475	0.637184	0.0867595	C	T
11:1414705_C_T	cg06582806	-7.34097	9.09655e-11	0.000551671	-2.00613	0.273279	C	T
14:64799752_G_A	ch.14.63996500F	7.33474	9.36487e-11	0.000565663	2.25312	0.307185	G	A
13:113677448_G_A	cg05539101	7.32623	9.74462e-11	0.000584733	1.50212	0.205033	G	A
15:100137467_C_T	cg21589191	7.32593	9.75834e-11	0.000584733	2.07672	0.283476	C	T
4:19909903_C_G	cg15125265	7.32328	9.87991e-11	0.000589668	0.635906	0.0868335	C	G
6:24220502_A_T	cg11563656	-7.30232	1.08954e-10	0.000645156	-1.87883	0.257292	A	T
6:24224676_A_G	cg11563656	-7.30232	1.08954e-10	0.000645156	-1.87883	0.257292	A	G
10:90407382_C_T	cg19573567	-7.29754	1.11416e-10	0.000656457	-1.72902	0.236932	C	T
3:28857037_T_C	cg11022985	7.29692	1.11735e-10	0.000656457	2.16923	0.29728	T	C
11:1382060_C_A	cg02680732	-7.29047	1.15152e-10	0.000673897	-1.65349	0.226801	C	A
1:225104923_G_T	cg20483690	7.27839	1.21823e-10	0.000710172	1.67716	0.23043	G	T
11:1394257_A_T	cg02680732	-7.27362	1.24564e-10	0.00072335	-1.65522	0.227565	A	T
10:90332928_T_G	cg19573567	7.26239	1.31262e-10	0.000759314	1.85856	0.255915	T	G
7:149479335_G_C	cg27431049	7.25736	1.3437e-10	0.00077182	2.5295	0.348543	G	C
11:1372610_C_T	cg02680732	-7.25724	1.3445e-10	0.00077182	-1.64769	0.227041	C	T
11:1414705_C_T	cg06281265	-7.2514	1.3816e-10	0.0007901	-1.9016	0.262239	C	T
10:90320637_A_T	cg19573567	7.24822	1.40221e-10	0.000797907	1.85745	0.256263	A	T
11:69579070_T_C	cg09774310	7.24766	1.40586e-10	0.000797907	1.21513	0.167658	T	C
11:69579092_C_A	cg09774310	7.245	1.42341e-10	0.000804832	1.21896	0.168248	C	A
16:88141847_G_C	cg07443485	-7.23759	1.47335e-10	0.000829489	-0.808981	0.111775	G	C
5:114787851_A_G	cg22173752	7.23691	1.47805e-10	0.000829489	1.29999	0.179634	A	G
2:21143289_T_C	cg09218354	7.23537	1.48872e-10	0.000832369	0.712576	0.0984852	T	C
14:50482700_T_A	cg18622084	7.23015	1.5253e-10	0.000846689	1.14266	0.158041	T	A
13:113677677_C_G	cg05539101	7.23011	1.52559e-10	0.000846689	1.48704	0.205673	C	G
3:193697644_G_A	cg00238910	-7.22258	1.58001e-10	0.000872391	-2.58268	0.357583	G	A
6:24245423_G_A	cg11563656	-7.22211	1.5835e-10	0.000872391	-1.87369	0.259437	G	A
15:100143240_A_G	cg21589191	7.21495	1.6372e-10	0.000898681	2.05507	0.284836	A	G
7:128523297_T_A	cg18420512	7.2131	1.65132e-10	0.000903135	1.36995	0.189925	T	A
21:35320818_C_T	cg12077772	7.21057	1.6709e-10	0.000910536	0.794845	0.110233	C	T
11:69579398_T_A	cg09774310	7.1965	1.78391e-10	0.000968607	1.22701	0.170501	T	A
7:149479922_C_A	cg27431049	7.1907	1.83265e-10	0.000991492	2.56429	0.356611	C	A
1:225049791_C_T	cg20483690	7.1683	2.03384e-10	0.00109639	1.66699	0.232551	C	T
15:100092716_A_G	cg21589191	7.16048	2.10909e-10	0.0011329	1.96232	0.274049	A	G
9:122258204_G_A	cg12821278	7.15901	2.12353e-10	0.00113382	1.40583	0.196372	G	A
2:21139625_G_T	cg09218354	7.15668	2.14667e-10	0.00113382	0.706195	0.0986763	G	T
15:100083151_A_G	cg21589191	7.15359	2.17764e-10	0.00113382	1.95969	0.273945	A	G
15:100089755_T_C	cg21589191	7.15221	2.19161e-10	0.00113382	1.96006	0.27405	T	C
15:100090221_T_C	cg21589191	7.15197	2.19414e-10	0.00113382	1.96012	0.274067	T	C
15:100087607_C_T	cg21589191	7.15179	2.1959e-10	0.00113382	1.95971	0.274017	C	T
15:100089561_T_G	cg21589191	7.1517	2.1969e-10	0.00113382	1.96006	0.274069	T	G
15:100089475_A_T	cg21589191	7.15169	2.197e-10	0.00113382	1.96004	0.274066	A	T
15:100087664_G_C	cg21589191	7.15096	2.20446e-10	0.00113382	1.95957	0.274029	G	C
15:100082336_T_C	cg21589191	7.15062	2.2079e-10	0.00113382	1.95867	0.273916	T	C
15:100090588_G_A	cg21589191	7.14917	2.22287e-10	0.00113382	1.96021	0.274188	G	A
15:100090104_G_C	cg21589191	7.14871	2.22762e-10	0.00113382	1.96054	0.274251	G	C
15:100089323_A_G	cg21589191	7.14839	2.23085e-10	0.00113382	1.9603	0.27423	A	G
2:242469811_C_T	cg26102760	7.14827	2.23211e-10	0.00113382	1.33581	0.186872	C	T
15:100089542_A_C	cg21589191	7.14772	2.23781e-10	0.00113382	1.96036	0.274263	A	C
15:100084747_A_T	cg21589191	7.14733	2.24188e-10	0.00113382	1.95966	0.274181	A	T
15:100086709_G_A	cg21589191	7.14693	2.24602e-10	0.00113382	1.96002	0.274246	G	A
15:100087283_G_A	cg21589191	7.14689	2.24648e-10	0.00113382	1.95941	0.274162	G	A
13:25784362_C_T	cg13096859	7.13976	2.32215e-10	0.00116808	2.08284	0.291724	C	T
2:61803870_G_A	cg02112122	7.13535	2.37012e-10	0.00118824	0.922096	0.129229	G	A
2:21149424_A_G	cg09218354	7.11692	2.58174e-10	0.00128929	0.700506	0.0984283	A	G
8:9956672_G_C	cg09883798	7.11633	2.58881e-10	0.00128929	1.3334	0.187371	G	C
13:30976227_C_T	cg27486715	7.1103	2.66231e-10	0.00131846	1.64161	0.230877	C	T
10:90202580_G_A	cg19573567	7.11008	2.66492e-10	0.00131846	1.77083	0.249059	G	A
7:128520881_T_C	cg18420512	7.10595	2.71655e-10	0.00133959	1.3506	0.190066	T	C
2:21145850_A_G	cg09218354	7.10105	2.77889e-10	0.0013641	0.698037	0.0983005	A	G
2:21147179_C_T	cg09218354	7.10063	2.78438e-10	0.0013641	0.698034	0.098306	C	T
6:19668969_T_C	cg08642186	7.09767	2.82277e-10	0.00137841	1.22631	0.172776	T	C
2:65117779_T_C	cg12009138	7.09591	2.84597e-10	0.00138525	0.567541	0.0799815	T	C
11:18186781_C_G	cg07583091	-7.09391	2.87247e-10	0.00139364	-0.849197	0.119708	C	G
7:149481652_A_C	cg27431049	7.09102	2.91119e-10	0.00140788	2.43802	0.343818	A	C
10:90356880_G_C	cg19573567	7.08609	2.97846e-10	0.0014358	1.76313	0.248816	G	C
15:100148042_G_A	cg21589191	7.07888	3.07968e-10	0.00146402	2.02597	0.286199	G	A
[truncated: 1,253 more rows]

## Sheet: Table_S8_smqtl2
Table S8. Overview of sex-specific mQTL (FDR < 0.05) in high-grade OA cartilage
[truncated: 1,765 more rows]

[truncated: 5 more sheets: Table_S9_smqtl3, Table_S10_dmqtl, Table_S11_mr, Table_S12_coloc, Table_S13_osmr]
